# Supplementary material for: Low spatial mobility of associated microbes along the hyphae limits organic nitrogen utilization in the arbuscular mycorrhizal hyphosphere
Source: Front Plant Sci. 2026 Jan 12;16:1706684. doi: 10.3389/fpls.2025.1706684 (PMC12833381; doi:10.3389/fpls.2025.1706684)
Supplement: Supplementary file 2 [file Table1.xlsx]

## Sheet: Table S1
Table S1. Sequences and references for the quantitative real-time PCR (qPCR) and Illumina sequencing primers used in the present study
Target	Application	Name	Name: Sequence 5’ → 3’ (Forward, Reverse and TaqMan probe, if applicable)	Reference
16S rRNA gene of bacteria	qPCR	Eub	eub 338: ACTCCTACGGGAGGCAGCAG, eub518: ATTACCGCGGCTGCTGG	Lane et al. (1991)
28S rRNA gene of R. irregularis	qPCR	Intra	intraF: TTCGGGTAATCAGCCTTTCG, intraR: TCAGAGATCAGACAGGTAGCC, intraProbe: FAM-TTAACCAACCACACGGGCAAGTACA- BHQ1	Thonar et al. (2012)
Internal DNA standard	qPCR	ISC	ISCF: CGAACCTGGACTGTTATGATG, ISCR: AATAAACAATCCCCTGTATTTCAC, ISCProbe: FAM-CACCAGGCACCAACAACGACCATT-BHQ1	Thonar et al. (2012)
V4 region of the 16S rRNA gene of prokaryotes	Sequencing	Prokaryotic 515-806	515-IL: TCGTCGGCAGCGTCAGATGTGTATAAGAGACAGNNNNNGTGYCAGCMGCCGCGGTAA, 806-IL: GTCTCGTGGGCTCGGAGATGTGTATAAGAGACAGNNNNNGGACTACNVGGGTWTCTAAT	Caporaso et al. (2011)

## Sheet: Table S2
Table S2. The acquisition of 15N from labeled chitin administered in the root-free compartment, plant biomass and nitrogen (N) concentrations in the plant leaves in the different experiments and microbial input treatments.
Sample ID	15N transferred to plants (%)	Plant biomass (g)	Leaf N concentrations
Exp_one	25.7977	20.5688	655.164
Exp_one	30.8194	24.5873	706.681
Exp_one	26.4235	27.7343	729.93
Exp_one	23.0768	26.1346	641.986
Exp_one	22.7773	23.3277	720.171
Exp_two_two	5.12193	9.595	848.439
Exp_two_two	2.57398	10.261	1030.82
Exp_two_two	5.80211	11.082	1127.37
Exp_two_two	24.4058	15.395	1141.36
Exp_two_two	13.4109	10.002	1032.68
Exp_two_five	9.20072	12	804.759
Exp_two_five	8.54682	9.489	1064.22
Exp_two_five	17.2258	18.805	977.21
Exp_two_five	4.98203	13.199	1020.58
Exp_two_thirty_two	4.00687	11.033	765.459
Exp_two_thirty_two	0.87716	9.231	623.261
Exp_two_thirty_two	9.36086	10.036	913.571
Exp_two_thirty_two	20.3585	11.166	892.187
Exp_two_ninety	1.9188	9.637	841.18
Exp_two_ninety	0.511592	9.34	738.953
Exp_two_ninety	7.84437	10.834	830.921
Exp_two_ninety	3.17584	9.967	741.759
Exp_two_thousand	2.15718	9.789	718.622
Exp_two_thousand	9.28969	10.964	775.126
Exp_two_thousand	3.70076	8.525	779.2
Exp_two_thousand	10.7705	9.961	891.589
Exp_three_zero	0.722328	4.87767	1461.85
Exp_three_zero	0.402783	6.55892	1188.81
Exp_three_zero	0.24547	6.89782	1265.7
Exp_three_zero	0.526045	4.48787	1445.8
Exp_three_one	0.303486	5.53992	1277.59
Exp_three_one	0.291222	4.63957	1399.77
Exp_three_one	0.710961	5.41187	1253.1
Exp_three_one	0.273956	5.85546	1153.38
Exp_three_one	0.41481	5.74767	1137.54
Exp_three_two	0.152667	2.99495	1607.16
Exp_three_two	0.232396	6.1271	1145.42
Exp_three_two	0.296561	5.1598	1500.59
Exp_three_two	0.397362	5.4275	1509.05
Exp_three_five	0.373207	6.23076	1321.84
Exp_three_five	0.409926	5.11792	1685.79
Exp_three_five	0.482268	5.75729	1494.45
Exp_three_five	0.28817	4.20137	1690.94
Exp_three_thousand	0.38642	4.19225	1439.22
Exp_three_thousand	1.47133	5.41682	1626.95
Exp_three_thousand	0.429016	5.27209	1587.35

## Sheet: Table S3
Table S3. Quantification of the development of R. irregularis and prokaryotic abundance in the soils collected from rhizosphere, 15N chitin- and mineral NP-amended root-free compartments, as assessed by quantitative real-time PCR (targeting the large nuclear ribosomal subunit (LSU) gene of the ribosomal operon and 16S rRNA, respectively).
Sample ID	Compartment	R. irregularis qPCR	Prokaryotes qPCR
Exp_one	Rhizosphere	871.532	141684
Exp_one	Rhizosphere	839.045	149165
Exp_one	Rhizosphere	1042.03	32611.3
Exp_one	Rhizosphere	634.76	140645
Exp_one	Rhizosphere	900	280358
Exp_one	Chitin	9124.71	428634
Exp_one	Chitin	1921.08	135341
Exp_one	Chitin	2507.53	137605
Exp_one	Chitin	2017.26	178006
Exp_one	Chitin	1743.6	144588
Exp_one	Mineral	892.4	73139.6
Exp_one	Mineral	1655.2	102585
Exp_one	Mineral	7375.68	32532.5
Exp_one	Mineral	1766.48	78325.2
Exp_one	Mineral	1539.7	59557.1
Exp_two_two	Rhizosphere	209.031	4920.6
Exp_two_two	Rhizosphere	164.347	6669.02
Exp_two_two	Rhizosphere	142.239	7407.6
Exp_two_two	Rhizosphere	144.98	3407.16
Exp_two_two	Rhizosphere	225.892	7684.63
Exp_two_five	Rhizosphere	456.152	13470.8
Exp_two_five	Rhizosphere	122.635	5259.12
Exp_two_five	Rhizosphere	300.914	5990.2
Exp_two_five	Rhizosphere	469.983	14767
Exp_two_thirty_two	Rhizosphere	220.293	11475
Exp_two_thirty_two	Rhizosphere	475.573	24180.9
Exp_two_thirty_two	Rhizosphere	1	13813.5
Exp_two_thirty_two	Rhizosphere	1	5975.91
Exp_two_ninety	Rhizosphere	108.05	9100.79
Exp_two_ninety	Rhizosphere	270.379	12504.7
Exp_two_ninety	Rhizosphere	133.062	6046.63
Exp_two_ninety	Rhizosphere	227.537	7598.9
Exp_two_thousand	Rhizosphere	258.532	5884.44
Exp_two_thousand	Rhizosphere	269.948	7964.89
Exp_two_thousand	Rhizosphere	135.871	9683.27
Exp_two_thousand	Rhizosphere	1	11356.1
Exp_two_two	Chitin	2509.59	315153
Exp_two_two	Chitin	341.612	231083
Exp_two_two	Chitin	1302.72	271121
Exp_two_two	Chitin	3626.7	295716
Exp_two_two	Chitin	5145.44	355623
Exp_two_five	Chitin	8776.25	433079
Exp_two_five	Chitin	4941.58	473487
Exp_two_five	Chitin	4087.67	374820
Exp_two_five	Chitin	1361.71	350794
Exp_two_thirty_two	Chitin	4016.71	314223
Exp_two_thirty_two	Chitin	1744.1	441375
Exp_two_thirty_two	Chitin	3951.8	370781
Exp_two_thirty_two	Chitin	2281.53	313226
Exp_two_ninety	Chitin	767.942	393276
Exp_two_ninety	Chitin	369.674	292016
Exp_two_ninety	Chitin	1815.98	367579
Exp_two_ninety	Chitin	1102.54	338455
Exp_two_thousand	Chitin	786.492	268452
Exp_two_thousand	Chitin	4086.56	314773
Exp_two_thousand	Chitin	1818.78	369728
Exp_two_thousand	Chitin	2837.5	213925
Exp_two_two	Mineral	1484.81	2996.58
Exp_two_two	Mineral	4953.63	12623.6
Exp_two_two	Mineral	1985.13	6994.62
Exp_two_two	Mineral	1936.2	4175.28
Exp_two_two	Mineral	4823.03	12911
Exp_two_five	Mineral	8307.21	20528
Exp_two_five	Mineral	4004.52	8512
Exp_two_five	Mineral	3867.94	13503.6
Exp_two_five	Mineral	6395.31	8890.73
Exp_two_thirty_two	Mineral	6636.73	13290.9
Exp_two_thirty_two	Mineral	1173.07	37549.8
Exp_two_thirty_two	Mineral	4379	14827.7
Exp_two_thirty_two	Mineral	4278.98	9204.92
Exp_two_ninety	Mineral	1099.51	7764.34
Exp_two_ninety	Mineral	1863.2	12738.6
Exp_two_ninety	Mineral	689.67	10877
Exp_two_ninety	Mineral	4354.45	4475.73
Exp_two_thousand	Mineral	1476.55	8105.72
Exp_two_thousand	Mineral	5528.59	6508.14
Exp_two_thousand	Mineral	2238.36	9135.53
Exp_two_thousand	Mineral	3801.41	10139.3
Exp_three_zero	Rhizosphere	1397.77	34100.4
Exp_three_zero	Rhizosphere	373.97	9766.87
Exp_three_zero	Rhizosphere	2339.6	26440.5
Exp_three_zero	Rhizosphere	1171.37	15812.6
Exp_three_one	Rhizosphere	588.83	26579.6
Exp_three_one	Rhizosphere	521.21	32330.8
Exp_three_one	Rhizosphere	867.42	49772.8
Exp_three_one	Rhizosphere	343.5	4918.64
Exp_three_one	Rhizosphere	1725.2	16974.7
Exp_three_two	Rhizosphere	210.46	4322.94
Exp_three_two	Rhizosphere	157.1	1135.21
Exp_three_two	Rhizosphere	872.61	27633.1
Exp_three_two	Rhizosphere	191.13	8119.19
Exp_three_five	Rhizosphere	172.14	9160.02
Exp_three_five	Rhizosphere	296.35	5374.36
Exp_three_five	Rhizosphere	1019.24	21432
Exp_three_five	Rhizosphere	1138.96	10789.4
Exp_three_thousand	Rhizosphere	2134.25	36947.4
Exp_three_thousand	Rhizosphere	2746.49	10819.2
Exp_three_thousand	Rhizosphere	432.11	56674.8
Exp_three_zero	Chitin	3594.68	962.51
Exp_three_zero	Chitin	4497.35	1222.94
Exp_three_zero	Chitin	2991.68	849.56
Exp_three_zero	Chitin	596.96	350.86
Exp_three_one	Chitin	1321.06	498.82
Exp_three_one	Chitin	2509.14	813.02
Exp_three_one	Chitin	1606.81	598.1
Exp_three_one	Chitin	215.5	532.99
Exp_three_one	Chitin	3063.81	758.3
Exp_three_two	Chitin	10.3	319.6
Exp_three_two	Chitin	43.73	361.29
Exp_three_two	Chitin	552.1	384.69
Exp_three_two	Chitin	809.58	429.11
Exp_three_five	Chitin	1217.73	348.68
Exp_three_five	Chitin	2745.23	739.41
Exp_three_five	Chitin	2847.83	108498
Exp_three_five	Chitin	395.64	306.89
Exp_three_thousand	Chitin	2768.59	88154.9
Exp_three_thousand	Chitin	3057.4	71561.2
Exp_three_thousand	Chitin	1696.13	88988.6
Exp_three_zero	Mineral	5349.48	1354.55
Exp_three_zero	Mineral	14875.2	3066.56
Exp_three_zero	Mineral	5785.42	1213.85
Exp_three_zero	Mineral	3233.76	782.16
Exp_three_one	Mineral	15996.2	3137.58
Exp_three_one	Mineral	3567.43	953.68
Exp_three_one	Mineral	10396.1	1828.47
Exp_three_one	Mineral	3780.19	938.02
Exp_three_one	Mineral	3951.97	897.89
Exp_three_two	Mineral	3875.84	894.4
Exp_three_two	Mineral	8963.06	1725.43
Exp_three_two	Mineral	2514.74	735.45
Exp_three_two	Mineral	10752.5	1874.44
Exp_three_five	Mineral	13472.2	2975.06
Exp_three_five	Mineral	11733.3	2502.87
Exp_three_five	Mineral	2013.32	449.66
Exp_three_five	Mineral	16374.2	2861.67
Exp_three_thousand	Mineral	6384.36	19749.6
Exp_three_thousand	Mineral	9427.75	1949.54
Exp_three_thousand	Mineral	5879.99	1625.52

## Sheet: Table S4
Table S4. Complete sequencing results of the bacterial community in the rhizosphere and in compartments supplemented with 15N-labelled chitin and mineral NP based on the V4 region of the prokaryotic 16S rRNA gene.
					Experiment	Exp.1	Exp.1	Exp.1	Exp.1	Exp.1	Exp.1	Exp.1	Exp.1	Exp.1	Exp.1	Exp.1	Exp.1	Exp.1	Exp.1	Exp.1	Exp.2	Exp.2	Exp.2	Exp.2	Exp.2	Exp.2	Exp.2	Exp.2	Exp.2	Exp.2	Exp.2	Exp.2	Exp.2	Exp.2	Exp.2	Exp.2	Exp.2	Exp.2	Exp.2	Exp.2	Exp.2	Exp.2	Exp.2	Exp.2	Exp.2	Exp.2	Exp.2	Exp.2	Exp.2
					Compartment	Rhizosphere	Chitin	Mineral NP	Rhizosphere	Chitin	Mineral NP	Rhizosphere	Chitin	Mineral NP	Rhizosphere	Chitin	Mineral NP	Rhizosphere	Chitin	Mineral NP	Rhizosphere	Mineral NP	Chitin	Rhizosphere	Mineral NP	Chitin	Rhizosphere	Mineral NP	Chitin	Rhizosphere	Mineral NP	Chitin	Rhizosphere	Mineral NP	Chitin	Rhizosphere	Mineral NP	Chitin	Rhizosphere	Mineral NP	Chitin	Rhizosphere	Mineral NP	Chitin	Rhizosphere	Mineral NP	Chitin	Rhizosphere	Mineral NP
					microbial filtrate (um)																2	2	2	2	2	2	2	2	2	2	2	2	2	2	2	5	5	5	5	5	5	5	5	5	5	5	5	32	32
	Phylum	Class	Order	Family	VTX ("Genus")
Bacteria	Actinobacteriota	Actinobacteria	Streptomycetales	Streptomycetaceae	Streptomyces	2.80767	1.6782	0.773249	2.82035	2.40674	0.817954	2.06493	1.63834	0.837281	2.85866	9.99715	1.12147	3.54555	2.01644	1.80369	5.31419	12.8286	78.4704	1.4929	13.807	78.1828	1.21168	12.0531	80.1644	1.29401	15.0495	78.0432	1.10682	16.6126	81.2663	1.77153	10.0166	80.3272	2.31736	12.1944	83.2945	2.65964	12.5228	82.1215	2.93496	10.588	84.0732	7.23112	11.648
Bacteria	Proteobacteria	Alphaproteobacteria	Rhizobiales	Rhizobiaceae	Allorhizobium-Neorhizobium-Pararhizobium-Rhizobium	0.367566	0.560763	0.337268	0.737692	0.684151	0.238399	1.25123	0.517586	0.175625	0.396696	0.472178	0.390256	0.504763	0.785308	0.234192	1.51718	1.51258	0.176735	0.783162	1.38636	0.156582	0.975848	1.33878	0.0160417	1.24939	1.31731	0.0522781	0.870804	0.774094	0.0481792	1.2136	1.50635	0.0884351	0.788714	0.32241	0.0281102	2.20961	2.67391	0.0521942	2.50813	2.66018	0.0160552	2.08926	3.25625
Bacteria	Firmicutes	Bacilli	Bacillales	Bacillaceae	Bacillus	35.4723	3.79027	9.96586	28.8841	2.56964	12.1296	12.0339	2.22114	9.36938	36.0748	6.14239	10.6191	32.4554	2.94491	10.9125	1.14803	0.877619	0.0241003	3.56094	1.15193	0.0200747	1.00838	1.33474	0.0160417	0.624696	1.15666	0.0281498	1.14344	0.863257	0.00802987	1.80411	1.19371	0.0160791	11.5827	1.06109	0.00401574	0.685181	1.55168	0	2.0813	1.48418	0.020069	23.2461	4.86007
Bacteria	Actinobacteriota	Actinobacteria	Pseudonocardiales	Pseudonocardiaceae	Saccharopolyspora	0	0	0	0	0	0	0	0	0	0	0	0	0	0	0	0.0283964	0	0	0	0	0	0	0.00404465	0	0.0162259	0.00642591	0	0.00406918	0.0121585	0	0	0.00406025	0	0	0	0	0.00405433	0	0	0.00406504	0.00405515	0	0.00406471	0.00405006
Bacteria	Proteobacteria	Gammaproteobacteria	Burkholderiales	Comamonadaceae	Ramlibacter	3.78637	0.892309	2.10998	2.44539	0.916273	3.16495	3.8559	0.525737	3.72488	2.91183	0.858876	2.30456	2.33249	1.59925	2.97876	2.66521	0.772466	0.0803342	4.03818	0.723495	0.0963585	3.25689	1.46416	0.0401043	2.53935	1.49724	0.0522781	4.39878	0.445813	0.0843136	3.51049	1.00288	0.0160791	2.61821	2.23238	0.0120472	3.57592	0.927764	0.0200747	3.54472	1.30981	0.0280967	1.71937	1.89948
Bacteria	Proteobacteria	Gammaproteobacteria	Burkholderiales	Burkholderiaceae	Limnobacter	1.37284	0.810446	2.89557	3.03228	1.12803	2.27712	2.29392	0.635775	2.38932	1.39457	0.72862	2.61266	1.81145	1.30476	2.21455	3.97144	9.68212	0.104434	4.24213	8.81937	0.0562091	5.06628	15.4061	0.0962503	4.93672	8.18661	0.0241284	3.04374	10.3875	0.0843136	2.06883	14.2718	0.0160791	4.04927	7.1175	0.144567	4.71113	7.8313	0.0682539	3.43902	4.38767	0.08429	3.50378	6.27354
Bacteria	Proteobacteria	Gammaproteobacteria	Burkholderiales	Oxalobacteraceae	Massilia	0.026571	0.40113	1.1064	0.0855885	0.529402	0.89194	0.0654236	0.366793	0.906715	0.0163586	0.435544	1.17077	0.0692013	0.531719	1.12166	0.884345	0.0363989	0.00401671	2.21896	0.0565862	0.00401494	2.46402	0.218411	0	1.78079	0.0642591	0	1.96948	0.0364756	0	0.977398	0.105567	0	0.886287	0.25303	0.00401574	1.59741	0.162055	0	1.70732	0.101379	0	0.487765	0.129602
Bacteria	Proteobacteria	Alphaproteobacteria	Sphingomonadales	Sphingomonadaceae	Sphingoaurantiacus	0.890129	0.675371	0.197425	1.53652	0.468317	0.563114	0.915931	0.472755	0.579971	0.997873	0.561729	0.188966	1.33925	1.11661	0.135585	0.194718	0.792688	0	0.452766	0.666909	0	1.06123	0.145608	0	0.762616	0.0642591	0	0.292981	1.09022	0.00401494	0.843005	0.0730846	0	0.109769	0.00816227	0	0.145956	0.0121541	0	0.121951	0.0446067	0	0.166653	0.0567008
Bacteria	Firmicutes	Bacilli	Staphylococcales	Staphylococcaceae	Staphylococcus	0	0	0.0164521	0.0122269	0	0.012331	0	0.00407548	0.0081686	0.00817929	0	0.00821591	0.00407067	0	0.0369777	0.00811326	0	0	0	0	0	0	0	0	0.00811293	0.00642591	0	0.0122075	0	0	0	0	0	0	0.0204057	0	0	0.0162055	0	0.00813008	0.0081103	0	0.00406471	0.00405006
Bacteria	Proteobacteria	Gammaproteobacteria	Enterobacterales	Enterobacteriaceae	Klebsiella	0	0	0	0	0	0	0	0	0	0	0	0	0.00407067	0	0	0.109529	0	0	0.0163159	0	0	0.658697	0	0	0.705825	0	0	0.0528993	0	0	4.87884	0	0	0.0203277	0	0	0.141901	0	0.00401494	1.34959	0	0	0.0121941	0
Bacteria	Proteobacteria	Gammaproteobacteria	Pseudomonadales	Pseudomonadaceae	Pseudomonas	0	1.98518	1.80151	0.00407564	2.04023	1.46327	0.0122669	2.60831	1.47035	0.0204482	1.99862	2.01701	0.012212	1.92646	0.866921	3.98361	0.129418	0.0361504	7.56241	0.0808375	0.0441643	3.45206	0.0889824	0.0120313	2.03635	0.14137	0.0361925	3.62157	0.0648456	0.0240896	2.55752	0.16241	0.00803955	1.82543	0.14284	0	1.88121	0.0243082	0.0160597	2.04065	0.0486618	0	0.719454	0.0486007
Bacteria	un_Bacteria	un_Bacteria	un_Bacteria	un_Bacteria	un_Bacteria	1.01413	12.7256	3.31921	0.896642	11.6998	2.25246	0.764639	14.1582	3.27561	0.674791	12.1342	3.9765	0.679801	9.53413	3.3773	0.458399	0.0363989	0	0.546582	0.0565862	0	0.426933	0.194143	0	0.535454	0.449814	0	0.496439	0.0648456	0	0.456119	0.109627	0	2.55316	0.767253	0	1.39874	0.230928	0	1.19106	0.369019	0.00401381	3.86554	0.283504
Bacteria	Actinobacteriota	Thermoleophilia	Gaiellales	un_Gaiellales	un_Gaiellales	0.221425	0.257869	0.806153	0.34643	0.289135	2.16614	0.323029	0.199698	1.86244	0.241289	0.284935	0.969478	0.284947	0.323122	1.51609	0.677457	1.86039	0.096401	0.946321	2.05327	0.188702	0.870131	2.16793	0.0401043	0.855914	2.4804	0.0844493	0.842319	2.79647	0.060224	0.847078	2.02607	0.0683362	1.0733	2.88944	0.0321259	0.754105	2.0662	0.0200747	0.654472	2.83455	0.00401381	0.873913	1.79418
Bacteria	Firmicutes	Clostridia	Peptostreptococcales-Tissierellales	Family XI	Anaerococcus	0	0	0	0	0	0	0	0	0.0081686	0	0	0	0	0	0	0	0	0	0	0	0	0	0	0	0.00405647	0	0	0	0	0	0	0	0	0	0.00816227	0	0	0	0	0	0	0	0	0
Bacteria	Gemmatimonadota	Gemmatimonadetes	Gemmatimonadales	Gemmatimonadaceae	Gemmatimonas	0.270139	0.184192	0.234442	0.537985	0.134387	0.0739858	0.294406	0.240453	0.14295	0.151317	0.0936215	0.119131	0.346007	0.159516	0.135585	0.00405663	0.14964	0.00401671	0.00407897	0.206136	0	0.00406603	0.0161786	0	0	0.00642591	0	0.0122075	0.00405285	0	0.00814498	0.0121808	0	0.00406554	0.00408113	0	0.00810866	0.00810274	0	0.0284553	0	0	0.00812942	0.00405006
Bacteria	Proteobacteria	Gammaproteobacteria	Burkholderiales	Burkholderiaceae	Cupriavidus	0.132855	0.0859564	0.0699214	0.142648	0.0366509	0.0493239	0.294406	0.0529812	0.0490116	0.130869	0.073269	0.115023	0.350077	0.0613522	0.0862813	0.718024	0	0.0441838	0.995268	0.00808375	0.0963585	0.72782	0.291215	0.00802085	0.356969	0.42411	0.0321712	0.292981	1.19559	0.0160597	0.9326	0.64152	0	0.134163	0.273436	0	0.259477	0.0526678	0	0.227642	0.0689376	0.00401381	0.0609707	0.348305
Bacteria	Proteobacteria	Alphaproteobacteria	Caulobacterales	Caulobacteraceae	Brevundimonas	0.11957	0.0491179	0.234442	0.395337	0.0447956	0.234288	0.130847	0.0692831	0.220552	0.151317	0.040705	0.123239	0.203533	0.204507	0.127368	0.198775	0.400388	0	0.261054	0.331434	0	0.130113	0.893868	0	0.519228	0.346999	0.00402139	0.15056	0.539029	0	0.447974	0.434447	0	0.219539	0.893768	0	0.267586	1.06956	0	0.333333	0.778589	0	0.0447118	1.07327
Bacteria	Chloroflexi	Chloroflexia	Kallotenuales	AKIW781	un_AKIW781	2.64382	0.257869	1.18866	2.80404	1.1769	0.834395	5.6387	0.782492	0.559549	2.90365	0.614646	0.98591	3.1222	0.523539	0.747771	1.19671	3.26782	0.148618	0.766846	3.12437	0	1.47597	3.91118	0.164428	1.59013	5.9761	0.647444	1.38759	6.65883	0.321195	0.562004	7.46681	1.0773	0.268325	5.66461	0.317244	0.279749	6.91974	0.269001	0.256098	3.2279	0.188649	1.52833	4.42671
Bacteria	Firmicutes	Bacilli	Bacillales	Planococcaceae	Lysinibacillus	0.0309995	0.0450248	0.185086	0.0448321	0.0570125	0.226068	0.0327118	0.0611322	0.208299	0.0286275	0.101763	0.295773	0.073272	0.0899832	0.168454	0.0527362	0.0566206	0.00401671	0.0815794	0.0282931	0.00401494	0.0447264	0.0323572	0.00401043	0.0689599	0.0321295	0.00402139	0.0325534	0.0283699	0.0120448	0.0366524	0.032482	0	0.0975729	0.061217	0	0.0527063	0.0607706	0	0.0731707	0.0608273	0	0.0406471	0.0526508
Bacteria	Actinobacteriota	Actinobacteria	Propionibacteriales	Nocardioidaceae	Kribbella	0.035428	0.0613974	0.0575824	0.0652103	0.0529402	0.0287722	0.0817795	0.0652076	0.040843	0.069524	0.0610575	0.0287557	0.0569893	0.106344	0.00821726	0.00405663	0.509585	9.13801	0	0.480983	10.3304	0.00813206	0.821065	6.65731	0	0.449814	6.41412	0	0.530923	6.38375	0	0.710544	5.39454	0	0.159164	5.1281	0	0.453754	5.93407	0.00813008	0.40957	5.14972	0	0.255154
Bacteria	Actinobacteriota	Actinobacteria	Micrococcales	Micrococcaceae	Pseudarthrobacter	1.53669	1.71094	2.67758	1.36942	4.4144	1.47972	1.67648	2.85283	2.34847	1.23507	1.70961	3.03578	1.51429	3.13714	2.89248	1.2251	0.359945	0.00401671	1.33382	0.436522	0.00802987	1.14662	0.364019	0.00401043	3.65082	0.269888	0.0120642	1.59512	0.247224	0.0200747	2.38648	0.454748	0.0241187	1.37822	0.604008	0.00803148	8.35597	0.891302	0.0120448	8.82114	1.73155	0.0120414	4.146	1.74558
Bacteria	Actinobacteriota	Actinobacteria	Corynebacteriales	Nocardiaceae	Nocardia	0.008857	0.0204658	0.0822605	0	0.0203616	0.0369929	0.00408898	0.0285283	0.0694331	0	0.040705	0.098591	0.012212	0.00818029	0.349234	8.74204	0.0161773	3.26157	2.03541	0.0161675	1.45341	3.017	0.0202233	4.99699	3.77657	0.0514073	6.26533	7.69481	0.0121585	5.53258	1.59642	0.0609038	5.96535	4.19157	0.0244868	5.13613	5.61119	0.032411	5.25154	1.87398	0.0202758	5.06944	2.45508	0.0607509
Bacteria	Proteobacteria	Alphaproteobacteria	Sphingomonadales	Sphingomonadaceae	un_Sphingomonadaceae	0.500421	0.266055	0.230329	0.472775	0.10588	0.0575445	0.76055	0.105962	0.183793	0.331261	0.24016	0.156102	0.358219	0.27813	1.70919	1.11963	1.8523	0.196819	0.795399	1.92393	0.582166	1.95576	2.33376	0.18849	0.965439	0.244185	0.20107	0.736521	0.522818	0.0843136	1.05477	1.46981	0.17687	0.601699	0.17957	0.100394	0.689236	1.37341	0.0883286	1.06098	0.223033	0.1164	0.174783	1.11782
Bacteria	Firmicutes	Bacilli	Paenibacillales	Paenibacillaceae	Paenibacillus	0.243568	0.335639	1.03237	0.464623	0.333931	0.933043	0.269872	0.281208	1.01291	0.265827	0.341922	1.43368	0.382643	0.388564	1.30244	0.474626	5.24953	0.00401671	0.938163	5.8203	0.0160597	0.776612	4.16599	0.0120313	0.41376	7.0685	0.0321712	0.565615	5.56051	0.0200747	0.655671	4.69365	0.0281384	0.739928	4.628	0.00401574	0.417596	4.78062	0.0120448	0.479675	5.21898	0.0160552	0.451183	2.79859
Bacteria	Actinobacteriota	Thermoleophilia	Solirubrobacterales	67-14	un_67-14	0.890129	0.695837	2.10176	1.32458	0.492751	3.8226	1.70919	0.537963	2.04623	0.948798	0.472178	2.11149	1.27819	0.691235	3.22938	1.21293	2.34571	0.0562339	1.79475	2.59084	0.172642	1.66707	2.56835	0.0481251	1.12364	4.22182	0.112599	1.78637	3.911	0.0883286	1.2584	3.13452	0.120593	1.44733	4.06073	0.0401574	0.867626	2.9656	0.0120448	0.792683	3.29684	0.0160552	1.12592	2.13438
Bacteria	Proteobacteria	Gammaproteobacteria	Legionellales	Legionellaceae	Legionella	0.08857	5.27608	0.44832	0.199707	4.49177	0.435694	0.228983	5.05359	0.383924	0.204482	6.67155	0.414904	0.240169	2.43773	0.316365	0.00405663	0	0	0.0122369	0.00404187	0	0.345613	0.622877	0.00401043	0.00811293	0.0192777	0.00402139	0.0203459	0.0081057	0	0.109957	0.113687	0	0.508192	0.285679	0	0.263531	0.174209	0	0.272358	0.271695	0.00401381	0.178847	0.65611
Bacteria	Actinobacteriota	Actinobacteria	Micromonosporales	Micromonosporaceae	un_Micromonosporaceae	0	0	0	0.0122269	0	0.00411032	0	0	0	0.00408965	0	0	0	0	0	0	0	0	0	0	0	0	0	0	0	0	0	0.00406918	0	0	0.00407249	0.00406025	0	0.00813107	0	0	0	0	0	0.00406504	0	0	0	0
Bacteria	Bdellovibrionota	Bdellovibrionia	Bacteriovoracales	Bacteriovoracaceae	Peredibacter	0.017714	0.139167	0.423642	0	0.329858	0.283612	0.0245339	0.391246	0.371671	0.0531654	0.195384	0.431335	0.024424	0.421285	0.328691	3.99578	1.3872	0	2.53304	1.42274	0.00401494	3.91152	0.161786	0.0120313	3.951	0.0578332	0.00402139	5.42828	0.19859	0	2.65934	0.0487231	0	6.42355	0.673387	0.00401574	6.12204	0.0121541	0.00802987	6.15854	0.255474	0	3.37777	0.0486007
Bacteria	Firmicutes	Bacilli	Paenibacillales	Paenibacillaceae	Ammoniphilus	0.438422	0.282428	0.89664	0.774372	0.166965	0.439804	0.388453	0.17117	0.812776	0.388516	0.24423	1.02699	0.464056	0.167696	0.640947	0.0973591	2.91596	0	0.0734214	3.05566	0	0.0121981	2.89193	0	0	1.52294	0	0.0162767	2.43576	0	0.01629	2.65541	0	0.0284588	4.28519	0	0.0527063	3.46392	0.00401494	0.0284553	3.45093	0	0.0609707	2.72569
Bacteria	Verrucomicrobiota	Verrucomicrobiae	Pedosphaerales	Pedosphaeraceae	un_Pedosphaeraceae	0.695275	1.14608	0.941883	0.896642	1.19726	0.904271	0.515211	1.45495	1.1191	0.523475	1.18452	1.0845	0.700155	1.46427	0.862813	2.55162	0.024266	0.00401671	5.7799	0.0161675	0.00401494	6.2007	0.0768484	0	3.12348	0.231333	0	3.18616	0.145903	0	3.22134	0.16647	0.00401978	2.54909	0.346896	0	0.887898	0.032411	0	1.87805	0.109489	0.00401381	0.943013	0.117452
Bacteria	Bacteroidota	Bacteroidia	Cytophagales	Microscillaceae	un_Microscillaceae	0.491564	1.22385	1.22979	1.16563	2.78547	2.65938	0.547923	1.65057	2.69972	0.372158	1.32698	1.38438	0.712367	1.83239	1.67632	0.405663	0.222438	0.0200835	0.852504	0.222303	0	0.51232	0.210322	0.0441147	0.365082	0.237759	0.00804279	0.667345	0.348545	0.0321195	0.476481	0.292338	0	0.41875	0.208138	0.0401574	0.433813	0.141798	0.0200747	0.662602	0.312247	0.0120414	0.434924	0.311855
Bacteria	Firmicutes	Bacilli	Bacillales	Bacillaceae	Fictibacillus	0.9167	0.413409	1.23802	0.501304	0.411305	0.949484	0.404809	0.432001	1.26205	1.00605	0.366345	1.41314	0.67166	0.482637	1.32298	0.00811326	0.0283103	0.00401671	0.0489476	0.00808375	0	0.00406603	0.0606698	0	0.0405647	0.0578332	0.00402139	0.0447609	0.0081057	0	0.0285074	0.0649641	0.00401978	0.0325243	0.0448925	0	0.036489	0.170158	0	0.0203252	0.0162206	0	0.0325177	0.0364505
Bacteria	Actinobacteriota	MB-A2-108	un_MB-A2-108	un_MB-A2-108	un_MB-A2-108	0.301138	0.216937	0.575824	0.321976	0.134387	1.65646	0.27805	0.0692831	1.39683	0.331261	0.0936215	0.529926	0.325653	0.163606	0.850487	0.215001	1.24565	0.0361504	0.640398	1.14385	0.0521942	0.430999	1.37114	0.0240626	0.178485	1.54222	0.0442353	0.370295	1.4185	0.0160597	0.305437	1.13281	0.0241187	0.30085	1.68143	0.00803148	0.24326	1.08172	0.00802987	0.162602	1.48824	0.00401381	0.325177	1.07732
Bacteria	Proteobacteria	Alphaproteobacteria	Azospirillales	Azospirillaceae	Azospirillum	0.070856	0.00409316	0.0123391	0.0652103	0.012217	0.012331	0.11858	0	0.0040843	1.80762	0	0.0616194	0.24424	0.0654423	0.0246518	0.206888	0.0768422	0	0.836189	0.0808375	0	1.27673	0.0768484	0	0.713938	0.199203	0	0.288911	0.00405285	0	0.199552	0	0	0.174818	0	0	0.636529	0.0121541	0	0.207317	0	0	0.349565	0.0445506
Archaea	Crenarchaeota	Nitrososphaeria	Nitrososphaerales	Nitrososphaeraceae	un_Nitrososphaeraceae	1.1027	1.12153	2.55008	1.60988	0.623066	4.4186	1.40252	0.737661	2.14017	1.45591	0.736761	2.25116	1.48579	1.31294	4.16615	1.07095	1.08388	0.0682841	3.02659	0.961966	0.192717	1.50443	1.28215	0.0962503	1.26156	2.78242	0.193027	1.7823	1.80757	0.140523	1.73081	1.67688	0.140692	1.44733	2.97106	0.0481889	0.863572	1.67322	0.0441643	1.5813	1.76805	0.0441519	1.16657	1.20287
Bacteria	Proteobacteria	Alphaproteobacteria	Sphingomonadales	Sphingomonadaceae	Altererythrobacter	0.420708	0.0491179	1.66989	0.509455	0.0814465	0.949484	0.691037	0.105962	0.886293	0.331261	0.040705	0.866779	0.573964	0.118614	0.866921	3.09115	5.74699	0	2.50449	5.40803	0	1.82158	0.400421	0	3.30196	0.578332	0.00402139	3.12513	2.93832	0	3.09102	1.62816	0	1.97992	1.4284	0.00401574	1.8731	2.69011	0	1.9878	1.1841	0	1.26819	1.28792
Bacteria	Dependentiae	Babeliae	Babeliales	Vermiphilaceae	un_Vermiphilaceae	0.0664275	1.54721	0.699214	0.0611347	1.28278	0.739858	0.0858685	2.08664	0.453357	0.0408965	1.96605	0.665489	0.0529187	5.6853	0.677924	0.00811326	0.00404433	0	0	0	0	0	0	0	0	0.0578332	0	0	0	0	0.0447974	0	0	0.150425	0.00408113	0	0.0527063	0.00405137	0	0.0609756	0.0081103	0	0.0243883	0.00810012
Bacteria	Chloroflexi	KD4-96	un_KD4-96	un_KD4-96	un_KD4-96	2.90067	1.34256	3.65648	2.57173	1.75517	3.15673	4.46925	2.02144	3.23477	2.98544	1.32698	3.54106	2.39762	1.38247	2.12416	0.239341	0.222438	0.0120501	0.310002	0.282931	0.0321195	0.414735	0.202233	0	0.369138	0.443388	0.0241284	0.549339	0.231012	0.0120448	2.15435	0.182711	0.0120593	0.780583	0.571359	0.00803148	0.539226	0.174209	0	0.577236	0.27575	0.00401381	1.68279	0.230853
Bacteria	Proteobacteria	Alphaproteobacteria	Rhizobiales	Devosiaceae	Devosia	0.456136	0.798166	0.40719	0.627649	1.05473	0.431584	0.952731	0.998492	0.404346	0.617536	0.582082	0.3615	0.79378	1.13297	0.493036	0.977648	2.80272	0.028117	1.14619	2.52617	0.0240896	1.2564	2.15984	0.0120313	1.78079	1.77355	0.0120642	2.01424	1.93726	0.0120448	1.23804	2.91932	0.0120593	0.837501	1.55083	0.0120472	0.968984	1.67727	0.0200747	1.32927	5.56367	0.0120414	0.621901	3.03349
Bacteria	Bdellovibrionota	Bdellovibrionia	Bdellovibrionales	Bdellovibrionaceae	OM27	0.0929985	0.548483	0.880188	0.15895	1.13618	0.817954	0.0858685	1.01479	1.04967	0.192213	1.33105	1.27757	0.134332	1.25568	0.801183	5.33447	0.109197	0.00803342	3.18567	0.109131	0.00802987	3.12678	0.109206	0.00802085	1.79296	0.31487	0	4.49237	0.534976	0.00802987	1.73895	0.0446628	0	2.5247	1.37126	0.00803148	1.30955	0.105336	0	1.03659	0.283861	0.00802761	0.504024	0.0972014
Bacteria	Proteobacteria	Alphaproteobacteria	Caulobacterales	Caulobacteraceae	Phenylobacterium	0.349852	0.171913	0.361946	0.264917	0.12217	0.39048	0.396631	0.130415	0.359418	0.298544	0.113974	0.431335	0.350077	0.233138	0.423189	1.50501	1.57324	0.0883676	1.96606	1.54804	0.0240896	2.12653	4.71607	0.0521356	1.80918	2.22336	0.0361925	1.84334	2.64246	0.0120448	1.81633	3.52836	0.00401978	1.10583	2.19565	0.00401574	1.22035	3.60977	0.0160597	1.27236	2.96431	0.020069	0.869848	3.51545
Bacteria	Proteobacteria	Gammaproteobacteria	Xanthomonadales	Xanthomonadaceae	Pseudoxanthomonas	0.115141	0.208751	0.0123391	0.122269	0.166965	0.0164413	0.772816	0.191547	0.0204215	0.122689	0.138397	0.0205398	0.109908	0.249499	0.0287604	0.182548	3.36083	0.00803342	0.142764	3.41943	0	0.223632	4.91425	0.00401043	0.174428	0.822516	0.00402139	0.183113	2.21691	0.00802987	0.19548	2.72037	0.0482373	0.0284588	0.281598	0.0120472	0.109467	1.94061	0.00802987	0.126016	0.474453	0	0.0772295	0.895063
Bacteria	Myxococcota	Myxococcia	Myxococcales	Myxococcaceae	Hyalangium	0.008857	4.965	0.00411303	0.0203782	0.0285063	0.0575445	0.00408898	0.0203774	0	0.00817929	1.13567	0.0246477	0.0284947	0.167696	0.0410863	0.00405663	0.00404433	0	0.11829	0.0202094	0	0.0121981	0.00404465	0	0.0121694	0.0321295	0.00402139	0.0244151	0.0121585	0	0.0325799	0.00406025	0	0.0325243	0.00816227	0	0.00405433	0.0121541	0	0.00406504	0	0	0.00406471	0.00405006
Bacteria	Proteobacteria	Alphaproteobacteria	Rhizobiales	Rhizobiaceae	Ensifer	0.026571	0.0122795	0.0246782	0.0203782	0.0162893	0.00411032	0.0817795	0.0122264	0.0040843	0.0531654	0.008141	0.00821591	0.0447773	0.028631	0.00410863	0.231228	0.740112	0.0562339	0.146843	0.945798	0	0.117915	0.804886	0.00802085	0.0567905	1.51009	0.00402139	0.0976602	0.81057	0.00802987	0.0895948	2.09103	0	0.134163	1.62021	0	0.279749	2.00543	0	0.121951	3.75101	0.0160552	0.0853589	4.86007
Bacteria	Proteobacteria	Gammaproteobacteria	Pseudomonadales	Moraxellaceae	Acinetobacter	0	0	0	0	0	0	0.00408898	0	0.0081686	0	0	0	0	0	0	0	0.00404433	0	0	0	0	0	0	0	0	0	0	0	0	0	0	0	0	0	0	0	0	0	0	0	0	0	0	0
Bacteria	Proteobacteria	Alphaproteobacteria	Rhodobacterales	Rhodobacteraceae	Paracoccus	0.752845	0.0122795	0	0.383111	0.012217	0.00411032	2.08129	0.00815096	0.0040843	0.335351	0	0.00410796	0.337865	0.00409015	0.00410863	0	0.00808865	0.0120501	0.0652635	0.00808375	0	0.00406603	0.00808931	0	0.00811293	0.0578332	0.00402139	0.00406918	0.0202642	0.00401494	0	0.00406025	0.00401978	0.0121966	0.0163245	0	0.0202716	0.230928	0.0120448	0.00406504	0.0121655	0	0.113812	0.105302
Bacteria	Actinobacteriota	Actinobacteria	Propionibacteriales	Nocardioidaceae	Nocardioides	1.39941	0.654906	0.559372	2.44946	0.855188	0.435694	3.33252	0.770265	0.694331	1.65222	0.439614	0.599762	1.81145	1.52562	0.488927	1.35086	1.86848	0	0.946321	1.90776	0.0160597	0.975848	2.60071	0.0120313	3.69138	1.91492	0.0241284	1.33062	1.86026	0.0160597	2.97292	3.86536	0.0120593	1.13835	3.5465	0.00803148	4.07055	2.45918	0.0120448	2.76423	2.10057	0.00802761	1.52427	1.62812
Bacteria	Verrucomicrobiota	Verrucomicrobiae	Chthoniobacterales	Chthoniobacteraceae	Chthoniobacter	0.0841415	3.67566	0.851396	0.232312	4.54064	0.669982	0.11858	3.04031	0.808691	0.11042	3.02438	0.998234	0.130261	3.46435	0.558774	0.178492	0	0	0.261054	0.00404187	0	0.715622	0	0	0.33263	0.167074	0.00804279	0.166836	0	0	0.415394	0	0	0.325243	0.0204057	0	0.291912	0	0	0.247967	0	0	0.256077	0.068851
Bacteria	Firmicutes	Bacilli	Alicyclobacillales	Alicyclobacillaceae	Tumebacillus	0.597848	0.0409316	0.0987126	0.415716	0.0692295	0.0904271	0.257605	0.0366793	0.147035	0.568461	0.073269	0.234154	1.06244	0.0368113	0.164345	0.00405663	1.0313	0	0.0163159	0.990259	0.00401494	0	0.732082	0	0.0162259	0.623313	0	0.0244151	0.00405285	0	0.00407249	1.41297	0	0.0325243	0	0	0.012163	1.03715	0	0.00406504	0	0	0.00812942	2.28423
Bacteria	Actinobacteriota	Actinobacteria	Frankiales	Geodermatophilaceae	Blastococcus	0.128427	0.302894	0.238556	0.419791	0.40316	0.534342	0.249428	0.175246	0.669825	0.106331	0.317499	0.406688	0.138403	0.372203	0.686142	0.0851892	0.218394	0.00803342	0.130527	0.153591	0.00802987	0.0731886	0.190099	0.00401043	0.251501	0.14137	0.00804279	0.101729	0.275594	0	0.101812	0.15835	0.00803955	0.105704	0.2163	0.00401574	0.0891952	0.186363	0	0.101626	0.158151	0.00401381	0.134135	0.194403
Bacteria	Actinobacteriota	Actinobacteria	Streptosporangiales	Streptosporangiaceae	Nonomuraea	0.278996	0.0982358	0.263234	0.25269	0.126242	0.180854	0.527478	0.199698	0.191962	0.372158	0.191314	0.279341	0.411137	0.0777128	0.27117	0.0162265	0.0323546	4.20549	0.0285528	0.0485025	4.32007	0.00813206	0.0283126	3.94626	0.00811293	0.0514073	2.92757	0.0406918	0.0851098	2.64584	0.0610874	0.0487231	2.2551	0.121966	0.0244868	2.807	0.0162173	0.0405137	3.34043	0.0284553	0.0364964	2.52067	0.174783	0.0364505
Bacteria	Actinobacteriota	Actinobacteria	Micrococcales	Micrococcaceae	Arthrobacter	0.495992	0.278335	0.497676	0.485002	0.80632	0.324715	0.486588	0.484982	0.473779	0.323082	0.305288	0.653165	0.313441	0.621702	0.493036	0.182548	0.0444876	0	0.171317	0.0767956	0	0.109783	0.125384	0	0.3448	0.0835368	0	0.215666	0.0688984	0.00401494	0.248422	0.125868	0	0.349636	0.0897849	0.00401574	1.15548	0.202569	0.00401494	1	0.27575	0	0.548736	0.234903
Bacteria	Chloroflexi	Chloroflexia	Chloroflexales	Herpetosiphonaceae	Herpetosiphon	0.243568	4.30191	0.205651	0.236387	3.64473	0.263061	0.331207	2.49012	0.204215	0.0899722	1.559	0.123239	0.138403	0.965275	0.11915	0.125756	0.0323546	0	0.179475	0.0282931	0.00401494	0.105717	0.00404465	0	0.442155	0.0578332	0	0.101729	0.125638	0	0.126247	0.0121808	0	0.101638	0.0244868	0	0.125684	0.210671	0	0.150407	0.0608273	0	0.0894236	0.145802
Bacteria	Actinobacteriota	Actinobacteria	Micrococcales	Microbacteriaceae	Labedella	0.0664275	0.241496	0.115165	0.118194	0.407232	0.106868	0.134936	0.370868	0.0857703	0.0736136	0.215737	0.0575114	0.0529187	0.409015	0.0534122	0.580098	0.505541	0.0200835	0.876978	0.545653	0.0240896	0.609905	0.841288	0.0320834	1.02223	0.295592	0.0482567	0.878942	0.421496	0.0120448	0.904093	0.730846	0.0160791	1.07737	0.39587	0.0120472	0.437867	0.70899	0.0160597	0.613821	0.843471	0.00802761	0.361759	0.858612
Bacteria	Armatimonadota	un_Armatimonadota	un_Armatimonadota	un_Armatimonadota	un_Armatimonadota	0.287853	0.32336	0.481224	0.713238	0.468317	0.357598	0.27805	0.220076	0.35125	0.372158	0.459967	0.287557	0.407067	0.347662	0.558774	0.981705	0.161773	0	0.738293	0.141466	0	1.15069	0.11325	0	0.892423	0.134944	0	0.679552	0	0	0.940745	0.0527833	0	0.764321	0.0775415	0	2.29475	0.745452	0	0.658537	0.14193	0	0.268271	0.202503
Bacteria	Acidobacteriota	Acidobacteriae	Paludibaculum	un_Paludibaculum	un_Paludibaculum	0	0.106422	0.17686	0	0.0936635	0.176744	0	0.0692831	0.228721	0	0.0691985	0.230046	0	0.0245409	0.110933	0	0	0	0	0	0	0	0.00404465	0	0.00811293	0.771109	0	0	0.00405285	0	0.545714	0.678062	0	1.06111	3.34653	0.00401574	0.977093	2.17154	0	0.0569106	2.22628	0	0.321112	2.65684
Bacteria	Actinobacteriota	Actinobacteria	Corynebacteriales	Nocardiaceae	Rhodococcus	2.67924	0.806353	0.797927	2.00114	0.842971	0.579555	4.07262	0.851775	1.00065	2.33519	0.529165	1.20363	1.77074	0.818029	0.665598	0.0527362	0.0202216	0	0.0367107	0.0161675	0	0.0243962	0.0242679	0	0.0324517	0.0257036	0	0.0325534	0.052687	0	0.183262	0.0203013	0.0160791	0.406554	0.0408113	0	0.555443	0.0121541	0	0.329268	0.0121655	0	2.18275	0.00810012
Bacteria	Gemmatimonadota	Longimicrobia	Longimicrobiales	Longimicrobiaceae	YC-ZSS-LKJ147	0.761702	1.4981	0.0452433	0.342354	2.60629	0.00822064	1.16127	4.03472	0	0.208572	3.81406	0.0328637	0.54954	3.27212	0.00821726	0.0649061	0	0	0.0122369	0	0	0.0121981	0	0	0.405647	0	0	0	0	0	0.0529424	0	0	0.052852	0	0	0.0445976	0	0	0.0243902	0	0	0.406471	0
Bacteria	Bacteroidota	Bacteroidia	Cytophagales	Hymenobacteraceae	Adhaeribacter	0.261282	0.450248	2.29096	0.537985	0.834827	2.12915	0.302584	0.350491	2.94886	0.294454	0.516954	2.79752	0.301229	0.613522	3.29512	0.00811326	0.186039	0	0.0815794	0.202094	0	0.0731886	0.485358	0	0.0243388	0.0321295	0.00402139	0.0162767	0.380968	0	0.0122175	0.828292	0	0.0284588	0.0204057	0	0.162173	1.43419	0	0.272358	4.0146	0	0.0853589	2.19108
Bacteria	Myxococcota	Polyangia	Polyangiales	Polyangiaceae	Pajaroellobacter	0.101856	0.495272	0.255008	0.0733616	1.0303	0.295943	0.106313	0.802869	0.232805	0.106331	1.07461	0.267017	0.162827	0.854841	0.246518	1.13586	0.0283103	0	0.742372	0.00808375	0.00401494	1.55729	0.00808931	0	1.46033	0.0514073	0.00402139	1.11495	0.0283699	0	2.90776	0.00406025	0	3.9395	0.0326491	0	3.00426	0.00810274	0	2.10976	0.0364964	0	0.654418	0.0121502
Bacteria	Proteobacteria	Gammaproteobacteria	Xanthomonadales	Rhodanobacteraceae	un_Rhodanobacteraceae	0.0929985	0.605788	0.119278	0.150799	0.126242	0.0369929	0.110402	0.138566	0.0081686	0.0408965	0.211666	0.0492955	0.0895547	0.208597	0.0410863	1.67945	0.408477	0	0.587372	0.38802	0	0.776612	0.0768484	0	3.11942	1.13739	0	1.0824	0.267488	0	3.9381	0.0406025	0	1.41481	0.967229	0	0.640584	0.0162055	0	1.13415	0.105434	0	0.1382	0.121502
Bacteria	Deinococcota	Deinococci	Deinococcales	Deinococcaceae	Deinococcus	0.0309995	0	0	0.0733616	0	0	0.0858685	0	0	0.0122689	0	0	0	0	0	2.10539	0.0970638	0.0522172	1.56632	0.157633	0.0281045	1.32553	0.424689	0.108282	3.84553	0.28274	0.583102	1.13123	0.0688984	0.289075	0.407249	0.406025	0.683362	0.272391	0.404032	0.389527	2.6718	0.984483	0.30915	1.48374	0.405515	0.228787	0.471506	0.797862
Bacteria	Proteobacteria	Alphaproteobacteria	Rhizobiales	Beijerinckiaceae	Methylobacterium-Methylorubrum	1.34626	0.0163726	0.13573	1.23492	0.012217	0.106868	1.02633	0.0244529	0.11436	1.20645	0.008141	0.127347	0.79378	0.0163606	0.0944985	0.032453	0	0	0.00407897	0	0.0120448	0.0203302	0	0	0.0121694	0	0	0	0.0162114	0	0.0366524	0	0	0.0406554	0.00408113	0	0.0162173	0	0	0.0162602	0	0	0.0487765	0
Bacteria	Proteobacteria	Alphaproteobacteria	Sphingomonadales	Sphingomonadaceae	Sphingomonas	1.73154	1.56768	0.510015	2.05005	0.561981	0.402811	3.53288	0.676529	0.416599	1.03059	1.41653	0.406688	1.56314	0.621702	0.324582	0.210945	1.81995	0.176735	0.163159	1.7178	0.0521942	0.252094	1.49652	0.0240626	0.214993	0.912479	0.0643423	0.227874	1.84405	0.0361344	0.781918	2.09509	0.0442176	0.459406	0.293842	0.0602361	0.372998	1.11818	0.0160597	0.337398	0.559611	0.0240828	0.69913	0.967964
Bacteria	Proteobacteria	Alphaproteobacteria	Rhizobiales	Beijerinckiaceae	Microvirga	1.37284	0.0409316	0.205651	1.29605	0.0325786	0.164413	0.87913	0.0244529	0.29407	1.64813	0.056987	0.254693	2.56045	0.0490818	0.225975	0.275851	1.08792	0.0642674	0.497634	1.06705	0.0321195	0.260226	0.578385	0.0641668	0.356969	1.0667	0.0603209	0.19532	0.859204	0.0240896	0.248422	0.909497	0.0160791	0.402488	0.261193	0.0401574	0.24326	0.850788	0.00401494	0.191057	1.51257	0.020069	0.227624	0.68446
Bacteria	Bacteroidota	Rhodothermia	Rhodothermales	Rhodothermaceae	un_Rhodothermaceae	0.079713	0.00818632	0.00822605	0.0855885	0.0285063	0	0.163559	0.0285283	0.0122529	0.122689	0.008141	0.0205398	0.105837	0.0122704	0.0287604	0.0162265	0.922106	0	0.0856583	0.8205	0	0.0203302	0.448956	0	0.0162259	0.0128518	0	0	0.851098	0	0.00407249	0.552195	0	0.00406554	0.00816227	0	0.00810866	0.149901	0	0	0.0446067	0.00401381	0.00406471	0.00810012
Bacteria	Proteobacteria	Gammaproteobacteria	Burkholderiales	Alcaligenaceae	Achromobacter	0.0044285	0.0286521	0.0246782	0.285295	0.012217	0.0493239	0.985443	0.0122264	0.0204215	0.00408965	0.0040705	0.0287557	0.0814133	0.0245409	0.0205432	0.389437	0.930195	0.0562339	0.212106	0.869003	0.220821	1.00838	0.958583	0.0481251	0.324517	0.578332	0.0764065	0.203459	1.19154	0.0321195	0.781918	1.2871	0.0200989	0.207342	0.416276	0	0.316238	0.672528	0.00802987	0.337398	0.450122	0.0401381	0.105682	0.502207
Bacteria	Bacteroidota	Bacteroidia	Chitinophagales	Chitinophagaceae	Niastella	0.079713	0.00409316	0	0.0529834	0.00814465	0	0.139025	0.0122264	0	0.0858825	0.0122115	0.0164318	0.138403	0.0204507	0.00821726	0.162265	0	0.00803342	0.0775004	0.00404187	0.0120448	0.252094	0	0.0681773	0.154146	0	0.120642	0.14649	0	0.164612	0.0855223	0.00406025	0.00401978	0.146359	0.00408113	0.0762991	0.0486519	0	0.120448	0.235772	0.00405515	0.0521795	0.0528412	0
Bacteria	Chloroflexi	Chloroflexia	Thermomicrobiales	JG30-KF-CM45	un_JG30-KF-CM45	0.407422	1.13381	0.987126	0.501304	1.65744	1.2331	0.552012	1.2634	1.11093	0.396696	1.0624	0.907859	0.500692	1.23113	1.15042	0.851892	0.820998	0.100418	0.921847	0.84071	0.228851	1.25234	0.732082	0.128334	1.05062	0.951035	0.180963	1.16378	0.830834	0.112418	1.3765	0.79581	0.100494	1.13428	1.39167	0.0602361	0.689236	0.891302	0.060224	0.630081	1.11517	0.104359	1.16251	0.69256
Bacteria	Myxococcota	Polyangia	Polyangiales	BIrii41	un_BIrii41	0.061999	0.122795	0.814379	0.0733616	0.256556	0.505569	0.155381	0.163019	0.624898	0.0858825	0.211666	0.829807	0.048848	0.110434	0.813509	0.279908	0.012133	0	0.183554	0.0242512	0	0.150443	0.0242679	0	0.0973552	0.0449814	0	0.109868	0.0243171	0	0.517206	0.0243615	0	0.971663	0.0367302	0	0.887898	0.713041	0	0.410569	0.0162206	0	1.41858	0.0526508
Bacteria	Proteobacteria	Gammaproteobacteria	Xanthomonadales	Xanthomonadaceae	Lysobacter	0.212568	0.69993	0.600502	0.236387	0.989575	0.332936	0.290317	1.36529	0.396177	0.302634	0.602434	0.357392	0.232028	1.0798	0.295822	1.45227	2.97662	0.00401671	1.66014	3.08395	0.00401494	1.64268	0.728038	0.00401043	2.3203	0.224907	0	1.96134	0.393126	0	1.8204	0.211133	0.00803955	0.939139	0.159164	0.00401574	0.717616	0.380829	0	0.97561	0.117599	0	0.402406	0.230853
Bacteria	Proteobacteria	Alphaproteobacteria	Rhizobiales	Rhizobiaceae	un_Rhizobiaceae	0.026571	0	0	0	0	0	0.0163559	0.00407548	0	0.00408965	0	0.0123239	0.0162827	0	0	0.00811326	2.58028	0	0	2.31195	0	0.00813206	1.16486	0	0.00405647	0.302018	0	0	1.94942	0.00401494	0.00407249	2.74879	0.00401978	0	0.379545	0	0	0.82648	0.00401494	0	1.80049	0	0.0121941	1.55117
Bacteria	Cyanobacteria	Sericytochromatia	un_Sericytochromatia	un_Sericytochromatia	un_Sericytochromatia	0.128427	0.331546	0.830831	0.154874	0.338003	0.649431	0.122669	0.517586	0.914883	0.0940618	0.289006	0.80516	0.146544	0.973455	0.583426	1.97152	0.012133	0	0.244738	0.032335	0	0.313084	0.0849377	0	0.381308	0.398406	0	0.646999	0.00405285	0	0.472409	0.0649641	0	0.353702	0.46933	0	0.27164	0.0445651	0	0.231707	0.137875	0	0.0528412	0.117452
Bacteria	Bacteroidota	Bacteroidia	Chitinophagales	Chitinophagaceae	un_Chitinophagaceae	0.429565	0.0409316	0.0452433	0.595044	0.0162893	0.0945374	0.31894	0.00815096	0.0449273	0.511206	0.016282	0.00821591	0.411137	0.0327212	0.0328691	0.267738	0.00404433	0	0.203948	0.0121256	0	0.207368	0.0242679	0	0.324517	0.0642591	0	0.113937	0.158061	0.00401494	0.794136	0.0121808	0.00401978	0.361833	0	0	0.433813	0.137747	0	0.45935	0.0851582	0	0.691001	0.275404
Bacteria	Cyanobacteria	Cyanobacteriia	Cyanobacteriales	Nostocaceae	Desmonostoc	0.0664275	0	0	0.00407564	0.00407232	0.00822064	0.00408898	0	0.0081686	0	0	0	0.00407067	0	0.0123259	0.0405663	0	0	0.0530266	0	0	0.0203302	0	0	0.00811293	0	0	0.0122075	0	0	0.0244349	0	0	0.0853763	0	0	0.186499	0	0	0.0569106	0	0	0.239818	0
Bacteria	Proteobacteria	Gammaproteobacteria	Pseudomonadales	Cellvibrionaceae	Cellvibrio	0.0044285	1.16246	0.0287912	0	1.39273	0.00411032	0.00408898	2.55125	0.0163372	0	0.765254	0.0410796	0	1.99599	0.0287604	0.077076	0.012133	0	0.0775004	0.0606281	0	0.0650565	0.238635	0	0.0121694	0.334147	0	0.14649	1.00916	0	0	0.194892	0	0.00813107	0.061217	0	0	0.0364623	0	0.0284553	0.567721	0.00401381	0	0.190353
Bacteria	Bacteroidota	Bacteroidia	Chitinophagales	Chitinophagaceae	Chitinophaga	0	0.0204658	0.0164521	0	0.0407232	0	0	0.0163019	0.0653488	0	0.016282	0.0164318	0	0.0449916	0.0986072	0	2.52366	0	0	2.10582	0	0	1.56933	0.0521356	0	0	0	0	0	0	0	0	0	0	0	0	0	0	0	0	0.154096	0	0	0.0891013
Bacteria	Actinobacteriota	Thermoleophilia	Gaiellales	Gaiellaceae	Gaiella	0.890129	0.515738	1.34907	1.16563	0.419449	1.3523	1.27167	0.395321	1.49485	1.22689	0.313429	1.28579	0.989172	0.355843	0.920334	0.0892459	0.125374	0.00803342	0.0938163	0.0929631	0.0200747	0.0365943	0.133474	0.00401043	0.0811293	0.237759	0.00804279	0.0813835	0.166167	0	0.256567	0.117747	0.0120593	0.113835	0.269355	0	0.0486519	0.153952	0	0.0691057	0.182482	0	0.219494	0.0972014
Bacteria	Proteobacteria	Gammaproteobacteria	Burkholderiales	Comamonadaceae	Polaromonas	0.0044285	0	0.0493563	0.00407564	0	0.012331	0.0122669	0.0122264	0.0122529	0.0163586	0	0.0534034	0	0.00409015	0.0287604	0.0121699	0	0	0.00407897	0	0	0.0325283	0.00404465	0	0	0.00642591	0	0.00406918	0	0	0	0	0	0	0	0	0	0.00810274	0	0.00406504	0	0	0	0
Bacteria	Chloroflexi	Gitt-GS-136	un_Gitt-GS-136	un_Gitt-GS-136	un_Gitt-GS-136	0.278996	0.139167	1.4519	0.232312	0.244339	1.22488	0.740105	0.472755	0.984316	0.388516	0.280865	1.06807	0.301229	0.233138	0.920334	0.0202832	0.287147	0.00803342	0.0938163	0.254638	0.0441643	0.0650565	0.319528	0.00802085	0.0446211	0.42411	0.00804279	0.0854527	0.263435	0.0120448	0.134392	0.235495	0	0.101638	0.465249	0	0.0202716	0.230928	0	0.0528455	0.291971	0.00401381	0.195106	0.206553
Bacteria	Verrucomicrobiota	Verrucomicrobiae	Verrucomicrobiales	Verrucomicrobiaceae	Roseimicrobium	0.159426	0.749048	0.0945996	0.216009	0.814465	0.0822064	0.363919	1.0311	0.183793	0.134958	0.696056	0.0780512	0.264593	0.625792	0.0123259	2.22303	0.024266	0.00401671	1.14619	0.0606281	0	1.91104	0.101116	0.00802085	0.831576	0	0.00804279	1.50966	0	0	0.619019	0.016241	0	0.459406	0.00408113	0.00803148	0.405433	0	0.00401494	0.528455	0.0081103	0	0.0894236	0.00405006
Bacteria	Actinobacteriota	Actinobacteria	Pseudonocardiales	Pseudonocardiaceae	Pseudonocardia	0.394137	0.0450248	0.193312	0.407564	0.0407232	0.0493239	0.425254	0.0652076	0.110276	0.134958	0.0529165	0.127347	0.138403	0.0899832	0.078064	0.0121699	0.687535	2.20517	0.0367107	0.707328	2.11989	0.00813206	0.715904	1.78865	0.0567905	0.501221	1.93429	0.0162767	0.445813	1.40523	0.0122175	0.544074	1.92949	0.0406554	0.25303	1.30913	0.105413	0.692785	1.28478	0.0284553	0.490673	1.30047	0.0447118	0.490057
Bacteria	Proteobacteria	Alphaproteobacteria	Caulobacterales	Caulobacteraceae	un_Caulobacteraceae	0.216997	0.122795	0.139843	0.501304	0.0692295	0.279502	0.0940465	0.114113	0.208299	0.220841	0.134327	0.193074	0.468127	0.208597	0.135585	0.847836	1.71884	0.00803342	1.39093	1.72588	0	1.4963	2.04659	0.0200521	1.25345	2.17838	0.0160856	0.923703	1.00511	0	0.814498	0.929798	0.00401978	0.735862	0.893768	0.016063	0.709507	0.972329	0.00401494	0.626016	0.746148	0.0120414	0.292659	1.51472
Bacteria	Planctomycetota	Planctomycetes	Planctomycetales	un_Planctomycetales	un_Planctomycetales	0	0.515738	0.40719	0.0692859	0.354292	0.361708	0.0899575	0.432001	0.526875	0.0286275	0.500672	0.501171	0.0651307	0.478547	0.398537	0.271794	2.13136	0	0.163159	2.15028	0	0.170773	0.966672	0	0.0892423	0.147796	0	0.215666	0.502553	0	0.0692323	0.109627	0	0.207342	0.799902	0	0.0567606	0.453754	0	0.117886	0.80292	0	0.0365824	0.315905
Bacteria	Actinobacteriota	Actinobacteria	Micromonosporales	Micromonosporaceae	Plantactinospora	0.0044285	0.00818632	0.0205651	0.00815129	0	0.0246619	0.00408898	0.00407548	0.0204215	0	0	0.0369716	0.00407067	0	0.0369777	0.0405663	0.0202216	0	0.0203948	0.0161675	0	0.00406603	0.00808931	0	0.0202823	0.0192777	0	0.0203459	0.0081057	0	0.00814498	0.00406025	0	0.0162621	0.0204057	0	0.0202716	0.00405137	0	0.00406504	0.0162206	0	0.0121941	0.0121502
Bacteria	Proteobacteria	Gammaproteobacteria	Burkholderiales	Comamonadaceae	un_Comamonadaceae	0.898986	0.0163726	0	0.611347	0.012217	0.0493239	1.97089	0.00407548	0.0285901	1.32913	0.008141	0.0164318	0.704225	0.00409015	0.0205432	0.726137	0.0283103	0	1.01566	0.00808375	0	0.849801	0.0202233	0.00401043	0.462437	0	0	0.956256	0.0364756	0	1.31134	0.032482	0.00401978	0.369964	0.0408113	0	0.340564	0.00810274	0	1.43902	0.00405515	0	0.42273	0.0202503
Bacteria	Myxococcota	Polyangia	Polyangiales	Phaselicystidaceae	Phaselicystis	0.0841415	0.593508	0.84317	0.126345	1.90585	0.579555	0.167648	1.9277	0.963895	0.151317	1.50609	0.948938	0.0936253	1.11252	0.456058	0.766703	0.0323546	0	0.379344	0.032335	0	0.764414	0.0202233	0.00401043	0.324517	0.0899627	0	0.480163	0.0243171	0.00401494	0.594584	0.101506	0	0.288653	0.244868	0	0.782485	0.0769761	0.0120448	0.747967	0.600162	0.0120414	0.0812942	0.352355
Bacteria	Myxococcota	Polyangia	Polyangiales	Sandaracinaceae	Sandaracinus	0.0398565	0.0613974	0.514128	0.0122269	0.179182	0.50968	0.0572457	0.0733586	0.52279	0.0327172	0.138397	0.472415	0.0447773	0.167696	0.414972	0.580098	0.024266	0.0200835	0.746451	0.0121256	0	1.43531	0.0485358	0.00802085	1.88626	0.0192777	0	1.3591	0.0405285	0.0160597	0.875585	0.0121808	0	0.703338	0.281598	0.00803148	1.48388	0.00405137	0.00401494	0.979675	0.0364964	0.00802761	0.0691001	0.00405006
Bacteria	Planctomycetota	Planctomycetes	Pirellulales	Pirellulaceae	Pirellula	0.0664275	1.21158	1.15165	0.0448321	0.871477	1.49616	0.0695126	0.778416	1.88286	0.0286275	0.736761	1.20363	0.0284947	0.580801	1.57361	0.223115	0.202216	0	0.256975	0.177842	0	0.101651	0	0	0.178485	0	0	0.366226	0.0972684	0	0.252494	0	0	0.333374	0.0244868	0	0.186499	0.141798	0	0.243902	0.121655	0	0.158524	0.263254
Bacteria	Planctomycetota	BD7-11	un_BD7-11	un_BD7-11	un_BD7-11	0.0044285	0.896402	0.374285	0	1.0588	0.0986477	0.00408898	1.23487	0.249142	0	1.53458	0.312205	0	1.86102	0.217758	0.0121699	0	0	0.0367107	0	0	0.00406603	0	0	0	0	0	0.0162767	0	0	0.00814498	0	0	0.00813107	0.00408113	0	0	0	0	0.0121951	0	0	0.00406471	0
Bacteria	Proteobacteria	Alphaproteobacteria	Sphingomonadales	Sphingomonadaceae	Croceicoccus	0.867986	0	0	0.725465	0	0	0.76055	0.00407548	0	1.52544	0	0	0.826345	0.00409015	0.00410863	0.531419	0.14964	0	1.12172	0.12934	0	0.536716	0.0808931	0	0.81535	0.134944	0	1.36724	0.0121585	0	0.537569	0.31264	0	0.695207	0.061217	0.00401574	0.867626	0.0405137	0	1.85772	0.150041	0	1.26819	0.0931514
Bacteria	Planctomycetota	Planctomycetes	Gemmatales	Gemmataceae	Gemmata	0.456136	1.80508	0.13573	0.244539	1.83255	0.119199	0.641969	1.2634	0.138866	0.298544	1.22522	0.131455	0.557681	0.678964	0.152019	0.0933025	0.00404433	0.00803342	0.0163159	0	0	0.00406603	0	0	0.0162259	0.0128518	0.00402139	0.0244151	0	0	0.0855223	0	0	0.0487864	0	0	0.0891952	0	0	0.0853659	0	0	0.0121941	0
Bacteria	Proteobacteria	Alphaproteobacteria	Rhizobiales	Methyloligellaceae	un_Methyloligellaceae	0.163855	0.188285	0.542919	0.236387	0.0855188	1.09335	0.110402	0.114113	0.555465	0.175855	0.105833	0.538142	0.12212	0.192237	0.772423	0.259624	0.339723	0.0120501	0.644477	0.295057	0.0562091	0.386273	0.428733	0.0601564	0.340743	0.809665	0.0522781	0.284842	0.380968	0.0120448	0.313582	0.434447	0.0241187	0.292719	0.620332	0.016063	0.247314	0.344367	0.0160597	0.345528	0.283861	0.0120414	0.3455	0.311855
Bacteria	Proteobacteria	Alphaproteobacteria	Rhizobiales	Devosiaceae	Arsenicitalea	0	0.00409316	0.0205651	0.00815129	0.012217	0	0	0.00407548	0.040843	0	0.008141	0.0164318	0	0.0163606	0.00410863	0.0121699	0.0808865	0	0.0122369	0.125298	0.00802987	0	0.0161786	0	0.00405647	0.00642591	0	0.00406918	0.425549	0	0.01629	0.0568436	0	0.0121966	0.0326491	0	0.00405433	0.806223	0	0	1.78021	0	0.00812942	0.405006
Bacteria	Proteobacteria	Alphaproteobacteria	Rhodobacterales	Rhodobacteraceae	Rubellimicrobium	0.832558	0.024559	0.0287912	0.872188	0.0244339	0.0328826	1.77462	0.00407548	0.0612645	0.682971	0.008141	0.0780512	1.00138	0.0163606	0.0410863	0.170378	0	0.00401671	0.0448687	0.0121256	0.00401494	0.0447264	0.00404465	0	0.113581	0.0192777	0	0.093591	0	0	0.386887	0.0203013	0	0.117901	0.0489736	0	0.308129	0	0	0.170732	0.0892133	0	0.398342	0.0121502
Bacteria	Bacteroidota	Bacteroidia	Chitinophagales	Chitinophagaceae	Flavitalea	0.097427	0.511645	0.0699214	0.0978155	0.680078	0.0287722	0.15947	0.85585	0.0530959	0.0654343	0.696056	0.127347	0.126191	0.55217	0.11915	0.0851892	0	0.00803342	0.0448687	0	0	0.109783	0.0161786	0.00401043	0.0365082	0	0.00804279	0.0244151	0.0162114	0.0481792	0.0285074	0	0.00401978	0.0284588	0.00408113	0	0.15001	0.0445651	0.00401494	0.105691	0.0364964	0	0.0853589	0.0283504
Bacteria	Actinobacteriota	Acidimicrobiia	Microtrichales	un_Microtrichales	un_Microtrichales	0.185997	0.200565	0.201538	0.142648	0.28099	0.25484	0.20036	0.350491	0.208299	0.11451	0.232019	0.34096	0.150615	0.229048	0.238301	0.454343	0.101108	0	0.212106	0.097005	0.00802987	0.29682	0.105161	0	0.709882	0.758257	0.00804279	0.158698	0.178325	0.00401494	0.399104	0.186772	0.00401978	0.353702	1.06926	0	0.304075	0.23498	0	0.260163	1.30576	0	0.174783	0.506257
Bacteria	Chloroflexi	Chloroflexia	Thermomicrobiales	AKYG1722	un_AKYG1722	0.008857	0.0613974	0.0287912	0.0122269	0.0814465	0.0164413	0.00817795	0.0774341	0.0040843	0.0163586	0.024423	0.0410796	0.00814133	0.0572621	0.0123259	0	0.024266	0	0.00407897	0.0404187	0	0	0.0161786	0	0.0162259	0	0	0	0.00405285	0	0	0.0121808	0	0	0.00408113	0	0	0.0162055	0	0.00406504	0.0121655	0	0	0
Bacteria	Myxococcota	Polyangia	Polyangiales	Sandaracinaceae	un_Sandaracinaceae	0.070856	0.122795	0.711553	0.114118	0.0977358	0.448025	0.139025	0.12634	0.535043	0.0981515	0.211666	0.694245	0.12212	0.102254	0.501253	0.150095	0	0	0.134606	0.0121256	0	0.134179	0.00808931	0	0.060847	0.122092	0	0.227874	0	0	0.126247	0.00406025	0	0.280522	0.106109	0	0.251368	0.00405137	0	0.235772	0.0364964	0	0.3455	0.00810012
Bacteria	Proteobacteria	Alphaproteobacteria	Acetobacterales	Acetobacteraceae	Siccirubricoccus	0	0	0	0	0	0	0	0	0	0	0	0.00410796	0	0	0	0.121699	0.218394	0.00401671	0.134606	0.234429	0	0.0609905	0.0525805	0	0.00405647	0.070685	0	0	0.0162114	0	0.0936673	0.101506	0	0.0406554	0.17957	0	0.202716	0.53073	0	0.0894309	0.287916	0	0.113812	1.06517
Bacteria	Actinobacteriota	Acidimicrobiia	IMCC26256	un_IMCC26256	un_IMCC26256	0.287853	0.23331	0.497676	0.256766	0.154748	0.476797	0.233072	0.228227	0.514622	0.245379	0.211666	0.54225	0.170968	0.237229	0.546448	0.657174	0.181995	0.0120501	0.59145	0.173801	0.0200747	0.47166	0.254813	0.00802085	0.847801	0.963886	0	0.716175	0.295858	0.00401494	0.761556	0.31264	0.00401978	0.821238	0.453006	0	1.10683	0.251185	0.00401494	0.674797	0.381184	0	0.747907	0.230853
Bacteria	Actinobacteriota	Actinobacteria	Micrococcales	Microbacteriaceae	Leucobacter	0	0	0	0	0	0	0	0	0	0	0	0	0.00407067	0	0	0	0	0	0	0	0	0	0	0	0.00811293	0	0	0	0	0	0	0	0	0	0	0	0	0	0	0	0	0	0	0.00405006
Bacteria	Gemmatimonadota	Gemmatimonadetes	Gemmatimonadales	Gemmatimonadaceae	un_Gemmatimonadaceae	0.425136	0.941427	1.14342	0.330127	0.47239	1.14678	0.490677	0.529812	0.943473	0.388516	0.427403	0.727108	0.382643	0.437646	0.743662	0.36104	0.351856	0.00401671	0.583293	0.202094	0	0.520452	0.384242	0	0.328574	1.0924	0.00402139	0.667345	0.4985	0	0.443901	0.349182	0.0200989	0.325243	0.718279	0	0.259477	0.291699	0.00401494	0.495935	0.67721	0	0.304853	0.445506
Bacteria	Bacteroidota	Bacteroidia	Chitinophagales	Chitinophagaceae	Lacibacter	0	0.638533	0.0370172	0.0448321	0.289135	0.0616548	0	0.46868	0.0612645	0.00408965	0.195384	0.0451875	0.0203533	0.699415	0.0328691	0.896515	0	0.0120501	1.48474	0	0	1.10189	0.012134	0.0240626	1.17232	0.0835368	0.0160856	0.435402	0.0081057	0.0441643	0.957035	0.0243615	0.0281384	0.252063	0.0775415	0.00803148	0.523008	0.0202569	0.00401494	0.804878	0.00405515	0.00401381	0.256077	0.0162002
Bacteria	Bacteroidota	Bacteroidia	Chitinophagales	Chitinophagaceae	Puia	0.044285	0.24559	1.25447	0.0611347	0.871477	0.982367	0.0286228	0.806945	0.812776	0.00408965	0.256442	1.04753	0.00814133	0.503088	1.05592	0	0.0768422	0.00401671	0.00815794	0.0848794	0	0	0.0768484	0	0.00811293	0.0385555	0	0	0.162114	0	0.00407249	0.207073	0	0.00406554	0.0693793	0	0	1.43419	0	0.00406504	0.129765	0	0.00406471	0.71686
Bacteria	Actinobacteriota	Thermoleophilia	Solirubrobacterales	Solirubrobacteraceae	Conexibacter	0.230282	0.0818632	0.250895	0.211933	0.118097	0.279502	0.35983	0.122264	0.220552	0.245379	0.122115	0.234154	0.191321	0.118614	0.312256	0.478682	0.105152	0	0.310002	0.157633	0.0160597	0.813206	0.133474	0.00401043	1.43193	0.642591	0.00402139	0.366226	0.255329	0.00401494	0.415394	0.15429	0.00401978	0.467537	0.975391	0.00803148	0.587878	0.194466	0.00401494	0.321138	0.332522	0	0.42273	0.263254
Bacteria	Proteobacteria	Alphaproteobacteria	Tistrellales	Geminicoccaceae	un_Geminicoccaceae	0.026571	0.0818632	0.111052	0.0529834	0.0325786	0.349377	0.00408898	0.00815096	0.106192	0.00817929	0.016282	0.0821591	0.012212	0.0163606	0.238301	0.154152	0.133463	0.00803342	0.195791	0.105089	0.00802987	0.2155	0.161786	0.00401043	0.19471	0.302018	0.020107	0.191251	0.222907	0.00802987	0.14661	0.194892	0.00401978	0.134163	0.363221	0	0.109467	0.226877	0	0.138211	0.117599	0.00401381	0.0812942	0.117452
Bacteria	Actinobacteriota	Thermoleophilia	un_Thermoleophilia	un_Thermoleophilia	un_Thermoleophilia	0.044285	0.114608	0.185086	0.134496	0.0488679	0.628879	0.0695126	0.0407548	0.367587	0.0449861	0.065128	0.324529	0.0529187	0.102254	0.386211	0.133869	0.339723	0.00401671	0.203948	0.408229	0.0160597	0.178905	0.34784	0.00802085	0.146033	0.623313	0.020107	0.162767	0.437708	0.0120448	0.14661	0.389784	0.0200989	0.121966	0.571359	0.00401574	0.0891952	0.421343	0.00401494	0.113821	0.482563	0.00802761	0.14633	0.283504
Bacteria	Proteobacteria	Gammaproteobacteria	Diplorickettsiales	Diplorickettsiaceae	Aquicella	0.20814	1.34665	0.337268	0.175253	0.680078	0.189075	0.282139	0.688756	0.245058	0.265827	0.862946	0.439551	0.333795	0.908013	0.308147	0.356983	0.0404433	0.00401671	0.00815794	0.0444606	0.00401494	0	0.00404465	0	0	0	0	0.0122075	0.00405285	0	0.187335	0.00406025	0	0.581372	0.0122434	0	0	0.00405137	0	0.0121951	0.0081103	0	0.386147	0.0121502
Bacteria	Actinobacteriota	Actinobacteria	Streptosporangiales	Nocardiopsaceae	Nocardiopsis	0.0044285	0.00409316	0.00822605	0	0	0.00822064	0	0	0.0081686	0.00408965	0.0040705	0.0123239	0	0	0	0.00811326	0	0	0.00407897	0.00404187	0	0	0	0	0.00405647	0	0	0.00406918	0	0	0.0610874	0	0	1.3335	0.00816227	0.00401574	0.222988	0	0	0.715447	0	0	0.0853589	0.00405006
Bacteria	Bacteroidota	Bacteroidia	Sphingobacteriales	Sphingobacteriaceae	Pedobacter	0.0664275	0.15554	0.867848	0.175253	0.158821	0.846726	0.0858685	0.118189	1.31923	0.159496	0.236089	0.657273	0.085484	0.327212	1.03538	0.0527362	0.161773	0	0.195791	0.153591	0.00401494	0.2155	0.17392	0.00802085	0.121694	0.73898	0.00402139	0.0325534	0.599822	0	0.0203625	0.016241	0	0.0569175	0.0408113	0	0.0283803	0.376778	0	0.0934959	0.0486618	0	0.0569059	0.328055
Bacteria	Chloroflexi	JG30-KF-CM66	un_JG30-KF-CM66	un_JG30-KF-CM66	un_JG30-KF-CM66	0.070856	0.0491179	0.156295	0.0937398	0.0488679	0.283612	0.0449787	0.0570567	0.183793	0.0981515	0.040705	0.131455	0.06106	0.0613522	0.254735	0.0892459	0.210305	0.00803342	0.101974	0.230387	0.0321195	0.0853867	0.202233	0.00802085	0.0649035	0.591184	0.0241284	0.101729	0.332334	0.00802987	0.0285074	0.308579	0.0241187	0.0691141	0.416276	0	0.0486519	0.20662	0	0.0487805	0.251419	0	0.0853589	0.243004
Bacteria	Proteobacteria	Gammaproteobacteria	Burkholderiales	Rhodocyclaceae	Denitratisoma	0	0	0	0	0	0	0	0	0	0	0	0	0	0	0	1.08312	0	0	0.828031	0	0	0.76848	0	0	0.385364	0	0	1.01322	0	0	0.517206	0	0	0.715534	0	0	0.198662	0	0	0.845528	0	0	0.841395	0
Bacteria	Bacteroidota	Bacteroidia	Cytophagales	Cytophagaceae	Sporocytophaga	0.146141	0.0818632	0.106939	0.0326052	0.484607	0.0287722	0.249428	0.29751	0.106192	0.057255	0.227948	0.209506	0.109908	0.0613522	0.0944985	0.0446229	0.24266	0	0.0652635	0.206136	0	0.0975848	0.206277	0	0.0892423	0.115666	0	0.109868	0.109427	0	0.150682	0.0730846	0	0.126032	0.412194	0	0.0648692	0.00810274	0	0.0569106	0.109489	0	0.0528412	0.0810012
Bacteria	Actinobacteriota	Actinobacteria	Streptosporangiales	Thermomonosporaceae	Actinomadura	0	0	0	0	0.00814465	0.00411032	0	0	0.0040843	0	0	0	0	0.00409015	0.0205432	0.0243398	0.00404433	0.104434	0.0122369	0	0.132493	0.0325283	0	0.176459	0	0	0.297583	0.00813835	0.00405285	0.168627	0.0203625	0.0121808	0.18893	0.0284588	0.0244868	0.196771	0.0162173	0.00810274	0.180672	0.00813008	0.0121655	0.180621	0.00812942	0.0121502
Bacteria	Bdellovibrionota	Oligoflexia	0319-6G20	un_0319-6G20	un_0319-6G20	0.053142	0.519831	0.246782	0.122269	0.427594	0.230178	0.102224	0.562416	0.281817	0.0204482	0.541377	0.176642	0.0895547	0.928463	0.131476	0.101416	0.00808865	0.00401671	0.501713	0.0161675	0	0.337481	0.00404465	0	0.474607	0.00642591	0	0.980671	0.0121585	0	0.619019	0.0203013	0	1.10989	0.0122434	0	1.22441	0.00810274	0	0.934959	0.0081103	0	0.42273	0
Archaea	Crenarchaeota	Nitrososphaeria	Nitrososphaerales	Nitrososphaeraceae	Nitrososphaera	0.101856	0.143261	0.386624	0.18748	0.0814465	0.702865	0.0776905	0.0407548	0.40843	0.057255	0.048846	0.501171	0.0814133	0.159516	1.22437	0.304247	0.266926	0.0200835	0.330396	0.181884	0.0160597	0.288688	0.283126	0.00802085	0.227162	0.559054	0.0361925	0.390641	0.303964	0.0240896	0.338017	0.308579	0.0281384	0.329308	0.440762	0.0120472	0.0973039	0.263339	0.00401494	0.252033	0.25953	0.020069	0.268271	0.279454
Bacteria	Proteobacteria	Gammaproteobacteria	Xanthomonadales	Xanthomonadaceae	Stenotrophomonas	0	0	0.0164521	0.0122269	0.00407232	0.00822064	0.00817795	0.00407548	0.0081686	0	0	0.0451875	0	0	0	0.00405663	0	0	0	0	0	0.00813206	0.00404465	0	0.0243388	0	0	0.00406918	0	0	0.00407249	0.0121808	0	0.00813107	0	0	0	0.00810274	0	0.00813008	0	0	0.0121941	0
Bacteria	Verrucomicrobiota	Chlamydiae	Chlamydiales	Parachlamydiaceae	Neochlamydia	0.0309995	0.855471	0.329042	0.0366808	0.790031	0.263061	0.0245339	1.20227	0.232805	0.0163586	0.480319	0.217722	0.0447773	0.818029	0.304039	0	0	0	0	0	0	0	0	0	0	0	0	0	0	0	0	0	0	0	0.00408113	0	0	0	0	0	0	0	0	0.00405006
Bacteria	Actinobacteriota	Actinobacteria	Micrococcales	Micrococcaceae	Paenarthrobacter	0.035428	0.0163726	0.0246782	0.0244539	0.0325786	0.0164413	0.0327118	0.0203774	0.0571802	0.0245379	0.016282	0.0369716	0.0203533	0.0327212	0.0164345	0.190662	0.00808865	0	0.155001	0.0242512	0	0.178905	0.0687591	0	0.588188	0.070685	0.00402139	0.244151	0.0202642	0	0.199552	0.0284218	0	0.146359	0.0530547	0	0.689236	0.0243082	0	1.17073	0.239254	0	0.126006	0.174153
Bacteria	Gemmatimonadota	Gemmatimonadetes	Gemmatimonadales	Gemmatimonadaceae	Roseisolibacter	0.270139	0.650812	0.744458	0.554288	0.366509	0.439804	0.249428	0.150793	1.16403	0.318992	0.301217	1.07218	0.329724	0.314941	0.977854	0.0486796	0.00404433	0	0.281449	0.00404187	0	0.0691226	0	0	0.288009	0.00642591	0	0.0447609	0	0	0.109957	0	0	0.060983	0	0	0.239205	0	0	0.166667	0	0	0.00812942	0.00405006
Bacteria	Chloroflexi	Anaerolineae	Anaerolineales	Anaerolineaceae	un_Anaerolineaceae	0.283424	0.106422	1.15987	0.248614	0.0814465	0.982367	0.265783	0.203774	0.90263	0.212662	0.166891	0.957154	0.223887	0.0409015	0.5711	0.0202832	0.00404433	0	0.00407897	0.00404187	0	0.0162641	0.0202233	0	0	0.0192777	0	0.0162767	0.0162114	0	0.0529424	0.0365423	0	0.0284588	0.0244868	0	0.0202716	0.00405137	0	0.0365854	0.0081103	0	0.113812	0.0162002
Bacteria	Verrucomicrobiota	Verrucomicrobiae	Verrucomicrobiales	Rubritaleaceae	Luteolibacter	0.163855	0.0859564	0	0.171177	0.0733018	0	0.24125	0.0652076	0	0.126779	0.0691985	0	0.289017	0.0899832	0	0.356983	0.202216	0.00401671	0.420134	0.303141	0	1.0775	0.186054	0.0120313	0.653091	0.122092	0.00402139	0.435402	0.14185	0.00401494	0.350234	0.0649641	0	0.252063	0.0857038	0.00401574	0.320292	0.0567192	0	0.430894	0.0486618	0.00802761	0.256077	0.105302
Bacteria	Proteobacteria	Alphaproteobacteria	Tistrellales	Geminicoccaceae	Alysiosphaera	0.721846	0.151447	0.431868	0.582817	0.138459	0.246619	1.06313	0.122264	0.441104	0.605267	0.109904	0.336852	0.573964	0.118614	0.27117	0	0.00404433	0	0.0122369	0.0202094	0	0.0121981	0	0	0.00405647	0.0192777	0	0.00813835	0.0202642	0	0.00814498	0.016241	0	0.0162621	0.0244868	0	0.0162173	0.0162055	0	0.0243902	0.0121655	0	0.308918	0.00405006
Bacteria	Acidobacteriota	Vicinamibacteria	Vicinamibacterales	un_Vicinamibacterales	un_Vicinamibacterales	0.615562	0.40113	0.810266	0.582817	0.166965	0.785071	0.617435	0.236378	0.7025	0.625716	0.215737	0.838023	0.720508	0.184057	0.640947	0.251511	0.0727979	0	0.338554	0.0808375	0	0.231764	0.0889824	0	0.13792	0.192777	0.00402139	0.203459	0.0932155	0	0.293219	0.0446628	0	0.195146	0.159164	0.00401574	0.0729779	0.0445651	0	0.138211	0.052717	0	0.211365	0.0567008
Bacteria	Firmicutes	Bacilli	Alicyclobacillales	Alicyclobacillaceae	Effusibacillus	0.0309995	0.0122795	0.0452433	0.0774372	0.0529402	0.0575445	0.00817795	0.00407548	0.0694331	0.0204482	0.016282	0.0287557	0.00814133	0.0245409	0.0164345	0	0.00404433	0	0.00407897	0	0	0	0	0	0	0	0	0	0	0	0	0	0	0	0	0	0	0	0	0	0	0	0.00406471	0
Bacteria	Myxococcota	Polyangia	Haliangiales	Haliangiaceae	Haliangium	0.190426	0.204658	0.748571	0.0815129	0.623066	0.752189	0.245339	1.02702	0.698415	0.212662	0.272724	0.874995	0.0814133	0.298581	0.784749	0.588211	0.0849308	0	0.444608	0.0687119	0	0.422867	0.117295	0.0120313	0.389421	0.102815	0.0120642	0.451679	0.0932155	0.00802987	0.272857	0.117747	0	0.276456	0.212219	0.00401574	0.24326	0.109387	0.00401494	0.410569	0.14193	0.00401381	0.158524	0.0648009
Bacteria	Proteobacteria	Gammaproteobacteria	Burkholderiales	Comamonadaceae	Caenimonas	0.053142	0	0.0329042	0.0611347	0.00407232	0.0287722	0.0531567	0.00407548	0.0163372	0.00817929	0.0040705	0.0123239	0.036636	0	0.0328691	0.170378	0.00808865	0	0.261054	0.0282931	0	0.406603	0.00808931	0	0.0932987	0.0385555	0.00402139	0.305188	0.0243171	0	0.134392	0.0243615	0	0.162621	0.0489736	0	0.117576	0.0283596	0	0.158537	0.0162206	0	0.0365824	0.0121502
Bacteria	Proteobacteria	Alphaproteobacteria	Ferrovibrionales	Ferrovibrionaceae	Ferrovibrio	0	0.0204658	0	0.0244539	0.012217	0.00411032	0.0245339	0.00815096	0.0081686	0.0122689	0.0284935	0	0.00407067	0.00409015	0	0.182548	0.141551	0.0401671	0.35487	0.165717	0.0321195	0.142311	0.0525805	0.0240626	0.0243388	0.115666	0.0241284	0.183113	0.14185	0	0.01629	0.0568436	0.0241187	0.0772452	0.0244868	0.016063	0.0405433	0.032411	0.00401494	0.0691057	0.0202758	0.00401381	0.0203236	0.0243004
Bacteria	Firmicutes	Limnochordia	Limnochordales	Limnochordaceae	un_Limnochordaceae	0.008857	0.0409316	0.106939	0.0529834	0.0203616	0.12331	0.0163559	0.0163019	0.102107	0.0122689	0.016282	0.0739432	0.012212	0.028631	0.221866	0.0446229	0.0808865	0.00803342	0.0897373	0.0404187	0	0.126047	0.0889824	0	0.060847	0.122092	0.0120642	0.0895219	0.0567399	0	0.0773773	0.0487231	0.00401978	0.0772452	0.281598	0.0120472	0.0567606	0.0891302	0.00802987	0.0528455	0.0932685	0.00401381	0.0772295	0.105302
Bacteria	Proteobacteria	Alphaproteobacteria	Rhizobiales	Rhizobiaceae	Aliihoeflea	0.101856	0.00409316	0.00822605	0.0855885	0.012217	0.0452135	0.11858	0.0326038	0.0204215	0.130869	0.008141	0.00410796	0.097696	0.028631	0.0246518	0.0365097	0.141551	0	0.0367107	0.181884	0	0.0284622	0.182009	0	0.0730164	0.179925	0.00402139	0.0244151	0.543082	0.00401494	0.0488699	0.190832	0	0.0284588	0.0530547	0	0.0405433	0.38488	0	0.0772358	0.981346	0.0160552	0.0569059	0.967964
Bacteria	Bacteroidota	Bacteroidia	Chitinophagales	Chitinophagaceae	Flavisolibacter	0.978699	0.225124	0.551145	0.835507	0.154748	0.591886	0.87913	0.146717	0.428851	0.850646	0.150609	0.394364	0.940324	0.110434	0.398537	0.0689627	0	0	0.0367107	0	0	0.0731886	0.00404465	0	0.0527341	0	0	0.0569685	0.00405285	0	0.0977398	0.00812051	0.00401978	0.0203277	0.00408113	0	0.0283803	0.00810274	0	0.0528455	0.0081103	0	0.0731648	0.00810012
Bacteria	Chloroflexi	Anaerolineae	SBR1031	A4b	un_A4b	0.216997	0.728583	0.102826	0.101891	0.948852	0.38637	0.265783	0.68468	0.155203	0.261737	0.464037	0.225938	0.175039	0.503088	0.11915	0.283964	0.00404433	0	0.0938163	0	0	0.0813206	0	0	0.13792	0.0578332	0	0.0732452	0	0	0.211769	0	0	0.117901	0.0204057	0	0.587878	0.0162055	0	0.406504	0.0567721	0	0.438989	0.0405006
Bacteria	Actinobacteriota	Rubrobacteria	Rubrobacterales	Rubrobacteriaceae	Rubrobacter	0.0487135	0.0286521	0.0740345	0.0815129	0.0162893	0.0986477	0.0695126	0.0203774	0.163372	0.0327172	0.040705	0.0739432	0.0407067	0.00818029	0.279387	0.40972	0.400388	0.028117	0.265133	0.38802	0.00401494	0.410669	0.622877	0.0160417	0.543566	0.931757	0.120642	0.472024	0.380968	0.0321195	0.289147	0.491291	0.144712	0.520389	0.604008	0.0682676	0.486519	0.61986	0.0321195	0.341463	0.519059	0.0361243	0.247947	0.741161
Bacteria	Bacteroidota	Bacteroidia	Chitinophagales	Saprospiraceae	un_Saprospiraceae	0.854701	0	0.0616954	0.554288	0	0.00411032	0.547923	0.00407548	0.0163372	0.80975	0	0.0123239	0.9159	0	0.0246518	0	0	0	0.00407897	0	0	0.00406603	0	0	0	0	0	0	0	0	0.0244349	0	0	0.00813107	0	0	0	0	0	0.00813008	0	0	0.0121941	0
Bacteria	Bdellovibrionota	Bdellovibrionia	Bdellovibrionales	Bdellovibrionaceae	Bdellovibrio	0.044285	0.147354	0.374285	0.0652103	0.362437	0.657651	0.0408898	0.326038	0.906715	0.0490757	0.219807	0.283449	0.0325653	0.601252	0.501253	0.0933025	0	0	0.0734214	0	0	0.0731886	0.00404465	0	0.0851858	0.0128518	0	0.0813835	0.0243171	0	0.0692323	0.00406025	0	0.0447209	0.0816227	0	0.0932495	0.0364623	0	0.0853659	0.198702	0	0.028453	0.113402
Bacteria	Proteobacteria	Alphaproteobacteria	Rhizobiales	Beijerinckiaceae	alphaI cluster	0.0398565	0.00409316	0.148069	0.0529834	0.012217	0.12331	0.0776905	0.0203774	0.0449273	0.0408965	0.032564	0.156102	0.048848	0.0368113	0.147911	0.616608	0.0647092	0	0.697504	0.0727537	0.00401494	0.735952	0.190099	0.00401043	0.786954	0.302018	0	0.903357	0.247224	0	0.761556	0.117747	0	0.703338	0.261193	0	0.583823	0.47401	0	0.536585	0.308191	0.00401381	0.341436	0.319955
Bacteria	Patescibacteria	Saccharimonadia	Saccharimonadales	un_Saccharimonadales	un_Saccharimonadales	0.0132855	0.00409316	0	0.146723	0	0.00411032	0.208538	0.00407548	0	0.0204482	0.0040705	0	0.191321	0	0	0	0.12133	0	0	0.113172	0	0	0.28717	0	0	0.128518	0	0	0.348545	0	0	0.133988	0	0	0.102028	0	0	0.469959	0	0	0.231144	0	0	0.186303
Bacteria	Proteobacteria	Gammaproteobacteria	Burkholderiales	TRA3-20	un_TRA3-20	0.225854	0.270149	0.66631	0.358657	0.138459	0.608328	0.233072	0.134491	0.481947	0.159496	0.118045	0.595654	0.24424	0.155426	0.443732	0.555758	0.186039	0.00401671	0.889215	0.238471	0	0.634301	0.254813	0.00401043	0.210936	0.661869	0.0120642	0.83825	0.259382	0.00401494	0.297292	0.15835	0.00803955	0.540716	0.436681	0.00401574	0.332455	0.174209	0.00401494	0.670732	0.182482	0	0.247947	0.149852
Bacteria	Proteobacteria	Gammaproteobacteria	Diplorickettsiales	Diplorickettsiaceae	un_Diplorickettsiaceae	0.008857	0.110515	0.0123391	0.00815129	0.0814465	0.00411032	0.00408898	0.0244529	0.0367587	0.00408965	0.0529165	0.00821591	0.00407067	0.0572621	0.0246518	0	0	0	0	0	0	0.284622	0	0	0	0	0	0	0	0	0.0122175	0	0	0.536651	0	0	0.198662	0	0	0.886179	0.00405515	0	0.231688	0.0445506
Bacteria	Bacteroidota	Bacteroidia	Cytophagales	Spirosomaceae	Dyadobacter	0.008857	0.00409316	0	0.00815129	0.0855188	0	0.0163559	0.0815096	0.0040843	0.0163586	0.0610575	0	0.00407067	0.0490818	0	0.36104	0.262881	0.0241003	0.244738	0.250596	0.0843136	0.390339	0.533894	0.0360938	0.847801	0.803239	0.104556	0.512716	0.137797	0.0481792	0.651598	0.470989	0.0562769	0.296784	0.350977	0.0240945	0.437867	0.271442	0.0321195	0.536585	0.389294	0.0521795	0.117877	0.319955
Bacteria	Verrucomicrobiota	Verrucomicrobiae	Chthoniobacterales	Terrimicrobiaceae	Terrimicrobium	0.456136	0.871843	0	0.379035	0.545691	0	0.674681	0.76619	0	0.531654	0.48846	0	0.773427	0.785308	0	0.255568	0	0	0.265133	0	0	0.447264	0	0	0.190654	0	0	0.329603	0	0	0.126247	0	0	0.256129	0	0	0.291912	0	0	0.211382	0	0	0.174783	0
Bacteria	Actinobacteriota	Actinobacteria	Propionibacteriales	Nocardioidaceae	Marmoricola	0.185997	0.581229	0.386624	0.195631	0.492751	0.38226	0.302584	0.476831	0.52279	0.126779	0.227948	0.538142	0.134332	0.871201	0.328691	0.0933025	0.323546	0	0.126448	0.359727	0	0.0528584	0.331662	0.00401043	0.41376	0.244185	0	0.118006	0.251277	0.00802987	0.382814	0.190832	0	0.146359	0.191813	0	0.336509	0.23498	0	0.235772	0.287916	0	0.097553	0.251104
Bacteria	Chloroflexi	Ktedonobacteria	Ktedonobacterales	Ktedonobacteraceae	Thermosporothrix	0.035428	0	0	0.00815129	0	0	0.00817795	0	0	0.0245379	0	0	0.048848	0	0	0	0	0.0120501	0	0	0	0	0.00404465	0.0481251	0	0	0.0361925	0.00406918	0	0.060224	0	0	0.0602967	0	0	0.0321259	0.00405433	0	0.0160597	0.0162602	0.00405515	0.0120414	0	0
Bacteria	Proteobacteria	Alphaproteobacteria	Rhizobiales	Rhizobiaceae	Mesorhizobium	0.394137	0.221031	0.222103	0.831431	0.240267	0.143861	0.47841	0.326038	0.171541	0.408965	0.350063	0.213614	0.447773	0.294491	0.127368	0.198775	0.727979	0.0120501	0.187633	0.622449	0.0160597	0.150443	0.23459	0.0160417	0.279896	0.160648	0.0120642	0.174975	0.291805	0.0240896	0.285074	0.337001	0.00401978	0.15449	0.199976	0.00401574	0.194608	0.162055	0.00401494	0.166667	0.26764	0	0.0772295	0.230853
Bacteria	Planctomycetota	Planctomycetes	Planctomycetales	Rubinisphaeraceae	SH-PL14	0.0398565	0.4789	0.444207	0.0448321	0.268773	0.579555	0.0736016	0.346416	0.563633	0.0286275	0.264583	0.373824	0.0569893	0.302671	0.341016	0.133869	0	0	0.122369	0	0	0.158575	0.012134	0	0.27584	0.828942	0	0.19939	0.0081057	0	0.142537	0.0243615	0	0.134163	0.118353	0	0.0283803	0.00810274	0	0.0365854	0.0486618	0	0.0609707	0.0121502
Bacteria	Proteobacteria	Alphaproteobacteria	Sphingomonadales	Sphingomonadaceae	Sphingopyxis	0	0	0	0	0.00407232	0	0	0.0122264	0.0040843	0	0.008141	0	0	0.0204507	0	0.0202832	0.012133	0	0.0163159	0.0202094	0	0.00406603	0.012134	0	0.0202823	0.0257036	0.00804279	0.0122075	0.0324228	0	0	0.215193	0	0	0.0122434	0	0.00810866	0.158003	0	0.00406504	0.121655	0	0.00406471	0.0445506
Bacteria	Planctomycetota	Planctomycetes	Pirellulales	Pirellulaceae	Pir4 lineage	0.0841415	0.814539	0.629293	0.118194	0.415377	0.431584	0.228983	0.537963	0.52279	0.11042	0.435544	0.546358	0.162827	0.392654	0.472493	0.032453	0.024266	0.00401671	0.0530266	0.0404187	0.0160597	0.0853867	0.0485358	0.00401043	0.0365082	0.0963886	0	0.0651068	0.0405285	0	0.0610874	0.0406025	0.00401978	0.0569175	0.0693793	0	0.036489	0.0364623	0.00401494	0.0203252	0.0405515	0	0.0691001	0.0283504
Bacteria	Actinobacteriota	Actinobacteria	Micromonosporales	Micromonosporaceae	Asanoa	0	0	0	0	0	0	0	0	0	0	0	0	0	0	0	0	0	0	0	0	0	0	0	0	0	0	0	0	0	0	0	0	0	0	0.00408113	0	0	0	0	0	0	0	0	0
Bacteria	Proteobacteria	Gammaproteobacteria	Burkholderiales	Nitrosomonadaceae	MND1	0.115141	0.0736769	0.456546	0.130421	0.0285063	0.411032	0.0736016	0.0448303	0.453357	0.159496	0.040705	0.427228	0.138403	0.0531719	0.324582	0.077076	0.0606649	0	0.163159	0.0525444	0.00401494	0.142311	0.0364019	0	0.0730164	0.102815	0	0.15056	0.0607927	0	0.0692323	0.0446628	0.00803955	0.174818	0.114272	0	0.105413	0.0405137	0	0.142276	0.0729927	0	0.150394	0.0648009
Bacteria	Actinobacteriota	Actinobacteria	Pseudonocardiales	Pseudonocardiaceae	Actinosynnema	0.017714	0.0204658	0.123391	0.0122269	0.0366509	0.012331	0.0858685	0.0122264	0.0980232	0.00817929	0.0040705	0.0821591	0.024424	0.0163606	0.00821726	0.00405663	0	0	0.00815794	0	0	0	0	0	0	0	0	0.00406918	0	0.00401494	0.0447974	0.00406025	0	0.0203277	0	0	0.0527063	0	0	0.0813008	0	0	0.646289	0
Bacteria	Proteobacteria	Gammaproteobacteria	Xanthomonadales	Xanthomonadaceae	Arenimonas	0.779416	0.442061	0.320816	0.362732	0.183255	0.189075	0.711482	0.309736	0.138866	0.756584	0.0936215	0.20129	0.749003	0.396744	0.205432	0.0689627	0.00404433	0	0.0734214	0	0	0.101651	0.00808931	0	0.592244	0.0192777	0	0.0895219	0.00405285	0	0.623091	0.00406025	0	0.150425	0.0244868	0	0.129738	0.0202569	0	0.260163	0.0081103	0	0.121941	0
Bacteria	Acidobacteriota	Vicinamibacteria	Vicinamibacterales	Vicinamibacteraceae	un_Vicinamibacteraceae	0.438422	0.298801	0.308477	0.460548	0.142531	0.345267	0.462054	0.167095	0.273648	0.445771	0.223878	0.369716	0.423349	0.159516	0.283496	0.271794	0.0161773	0.00401671	0.652635	0.0202094	0	0.439131	0.0323572	0	0.166315	0.179925	0	0.435402	0.0283699	0	0.338017	0.00812051	0.00401978	0.150425	0.102028	0	0.0851409	0.0121541	0	0.105691	0.0243309	0	0.21543	0.0324005
Bacteria	Proteobacteria	Gammaproteobacteria	Burkholderiales	Comamonadaceae	Hydrogenophaga	0	0	0	0.0122269	0	0	0	0	0	0.00408965	0.0040705	0	0	0	0	0.0973591	0.230527	0.00803342	0.183554	0.295057	0.0240896	0.0853867	0.586475	0.0441147	0.0730164	0.218481	0.00804279	0.0895219	0.336386	0	0.0203625	0.430387	0.00401978	0.0325243	0.367302	0.00401574	0.0405433	0.332212	0.00802987	0.0487805	0.145985	0	0.0243883	0.319955
Bacteria	Gemmatimonadota	Longimicrobia	Longimicrobiales	Longimicrobiaceae	un_Longimicrobiaceae	0.0221425	0.0286521	0.0205651	0.154874	0.0162893	0.00822064	0.0736016	0.0407548	0.0245058	0.0286275	0.008141	0.151994	0.0569893	0.028631	0.00821726	0.0973591	0	0	0.248817	0.00404187	0	0.203302	0.0444912	0	0.0892423	0.0899627	0	0.187182	0.0891627	0	0.101812	0.032482	0	0.138228	0.0979472	0	0.133793	0.0202569	0	0.0934959	0.0446067	0	0.00812942	0.068851
Bacteria	Actinobacteriota	Actinobacteria	Micrococcales	Intrasporangiaceae	un_Intrasporangiaceae	0.150569	0.102329	0.0246782	0.44017	0.101808	0.0164413	0.748283	0.0570567	0.0490116	0.0858825	0.040705	0.0164318	0.105837	0.204507	0.0123259	0.0649061	0.202216	0	0.0448687	0.153591	0	0.0284622	0.161786	0	0.198767	0.070685	0.00402139	0.0325534	0.14185	0	0.175117	0.263917	0	0.0975729	0.146921	0	0.279749	0.202569	0	0.195122	0.320357	0.00401381	0.166653	0.518408
Bacteria	Proteobacteria	Alphaproteobacteria	Sphingomonadales	Sphingomonadaceae	Novosphingobium	0.044285	0.0491179	0.106939	0.0163026	0.0285063	0.0616548	0.0286228	0.0122264	0.0735174	0.0286275	0.0203525	0.119131	0.012212	0.0327212	0.045195	0.32453	0.54194	0	0.256975	0.493109	0	0.260226	0.149652	0	0.19471	0.0899627	0.00804279	0.463886	0.741671	0	0.199552	0	0	0.166687	0.0163245	0	0.239205	0.0972329	0	0.268293	0.0567721	0	0.0853589	0.0567008
Bacteria	Actinobacteriota	Actinobacteria	Streptosporangiales	un_Streptosporangiales	un_Streptosporangiales	0	0	0	0	0	0	0	0	0	0	0	0	0	0	0	0	0.00404433	0	0	0	0.00401494	0	0.00404465	0	0	0.00642591	0	0	0.0081057	0	0	0.00812051	0	0	0	0	0	0.00405137	0	0	0.00405515	0	0	0.00405006
Bacteria	Cyanobacteria	Vampirivibrionia	Vampirovibrionales	Vampirovibrionaceae	un_Vampirovibrionaceae	0	0.110515	0	0	0.130314	0.0246619	0	0.281208	0	0	0.398909	0	0	0.736226	0.00410863	0	0	0	0	0	0	0	0	0	0	0	0	0	0	0	0	0	0	0	0	0	0	0	0	0	0	0	0	0
Bacteria	Chloroflexi	Chloroflexia	Chloroflexales	Roseiflexaceae	un_Roseiflexaceae	0.252425	0.257869	0.374285	0.427943	0.313569	0.349377	0.347563	0.228227	0.310407	0.306723	0.134327	0.168426	0.240169	0.220868	0.550557	0.332644	0.0485319	0	0.187633	0.0202094	0	0.187037	0.093027	0.00401043	0.279896	0.179925	0.0160856	0.187182	0.0607927	0.00802987	0.211769	0.0933858	0.0200989	0.0853763	0.126515	0.00803148	0.105413	0.121541	0.00802987	0.105691	0.0648824	0	0.0609707	0.129602
Bacteria	Actinobacteriota	Acidimicrobiia	Actinomarinales	un_Actinomarinales	un_Actinomarinales	0	0	0.00411303	0	0.00407232	0.0822064	0	0	0.0571802	0	0.008141	0.0164318	0	0	0.0575209	0	0.0808865	0.00401671	0.00815794	0.0889212	0.00401494	0.0243962	0.0444912	0	0.0121694	0.0771109	0	0.0122075	0.0770041	0	0.00814498	0.0852653	0	0.00813107	0.146921	0	0.00810866	0.105336	0	0	0.105434	0	0.00406471	0.0729011
Bacteria	Myxococcota	Polyangia	mle1-27	un_mle1-27	un_mle1-27	0.0841415	0.171913	0.0452433	0.0692859	0.415377	0.0328826	0.143114	0.183397	0.0040843	0.192213	0.130256	0.0123239	0.105837	0.715776	0.0410863	0.425946	0	0	0.27737	0	0	0.227698	0	0	0.109525	0	0	0.191251	0	0	0.423539	0.00812051	0	0.178884	0	0	0.174336	0	0	0.219512	0	0	0.0243883	0
Bacteria	Actinobacteriota	Acidimicrobiia	Microtrichales	Iamiaceae	Iamia	0.185997	0.253776	0.398964	0.191555	0.232122	0.242509	0.249428	0.293434	0.216468	0.143138	0.223878	0.40258	0.207604	0.184057	0.131476	0.3367	0.0768422	0.00401671	0.0897373	0.0687119	0.00401494	0.158575	0.0485358	0	0.340743	0.0835368	0	0.183113	0.117533	0	0.366524	0.0365423	0.00401978	0.22767	0.114272	0	0.291912	0.0850788	0	0.134146	0.121655	0	0.109747	0.0648009
Bacteria	Verrucomicrobiota	Verrucomicrobiae	Opitutales	Opitutaceae	IMCC26134	0.0044285	0	0	0	0	0	0.00817795	0	0	0.0327172	0	0	0	0	0	0.0730194	0	0	0.138685	0	0	0.70749	0	0	0.0527341	0	0	0.231943	0	0	0.0733048	0	0	0.166687	0	0	0.145956	0	0	0.394309	0.0081103	0	0.0731648	0
Bacteria	Myxococcota	Myxococcia	Myxococcales	Myxococcaceae	P3OB-42	0.0221425	0.0409316	0.0699214	0.114118	0.0814465	0.0780961	0.0449787	0.0652076	0.179709	0.0490757	0	0.135563	0.0569893	0.0327212	0.131476	0.271794	0.602605	0.00401671	0.0693425	0.703286	0	0.105717	0.00808931	0	0.0567905	0.00642591	0.00402139	0.118006	0.145903	0	0.0773773	0.0203013	0	0.0569175	0.0122434	0	0.0729779	0.00810274	0.00401494	0.247967	0.0121655	0	0.0243883	0.0162002
Bacteria	Gemmatimonadota	S0134	un_S0134	un_S0134	un_S0134	0.230282	0.0163726	0.0452433	0.146723	0.0366509	0.110979	0.192182	0.0122264	0.081686	0.147227	0.0040705	0.0287557	0.179109	0.00409015	0.0369777	0.0892459	0.113241	0	0.0775004	0.137424	0.00802987	0.113849	0.0728038	0	0.0405647	0.0835368	0.00402139	0.0732452	0.0567399	0	0.0488699	0.0446628	0	0.0650486	0.14284	0.00401574	0.0729779	0.0445651	0.00802987	0.0609756	0.0973236	0	0.0569059	0.068851
Bacteria	Proteobacteria	Alphaproteobacteria	Sphingomonadales	Sphingomonadaceae	Sphingobium	0.0044285	0.00818632	0.0370172	0	0	0	0.00408898	0	0.0285901	0.0122689	0	0.0534034	0.00407067	0.00818029	0.0575209	0.535475	0.0202216	0.00401671	0.575135	0.00808375	0	0.463528	0.00808931	0.00401043	0.434042	0.0192777	0	0.496439	0.00405285	0	0.395032	0	0	0.239867	0	0	0.535171	0.00405137	0	0.686992	0.0162206	0	0.378018	0.00405006
Bacteria	Desulfobacterota	un_Desulfobacterota	un_Desulfobacterota	un_Desulfobacterota	un_Desulfobacterota	0.137284	0.114608	0.0246782	0.0733616	0.0488679	0.0452135	0.0899575	0.0570567	0.0204215	0.122689	0.105833	0.0123239	0.126191	0.102254	0.0534122	0.417833	0.012133	0	0.444608	0.00808375	0	0.479792	0.0161786	0	0.40159	0.0835368	0	0.675483	0.0081057	0	0.680106	0.0284218	0	0.451275	0.0244868	0	0.231097	0.0162055	0	0.378049	0.0162206	0	0.170718	0.00405006
Bacteria	Actinobacteriota	Actinobacteria	Pseudonocardiales	Pseudonocardiaceae	Actinomycetospora	0.323281	0.0532111	0.180973	0.207858	0.0244339	0.0822064	0.674681	0.0529812	0.167456	0.318992	0.032564	0.22183	0.219816	0.0245409	0.152019	0.0202832	0.254793	0.00803342	0.0693425	0.189968	0.00401494	0.0284622	0.141563	0.0160417	0.0202823	0.160648	0.0442353	0.0122075	0.174273	0.0401494	0.0651598	0.146169	0.0442176	0.0853763	0.118353	0.0240945	0.133793	0.222825	0.0281045	0.0731707	0.283861	0.0160552	0.182912	0.0972014
Bacteria	Myxococcota	bacteriap25	un_bacteriap25	un_bacteriap25	un_bacteriap25	0.017714	0.356105	0.423642	0.0692859	0.179182	0.661762	0.0531567	0.305661	0.600392	0.0286275	0.195384	0.312205	0.0407067	0.433556	0.341016	0.0649061	0.0283103	0.00401671	0.191712	0.0282931	0.00401494	0.0528584	0.0202233	0	0.101412	0.0899627	0	0.0528993	0.0283699	0	0.101812	0.00812051	0.00401978	0.0691141	0.155083	0	0.0567606	0.032411	0.00401494	0.0853659	0.0689376	0	0.0569059	0.00405006
Bacteria	Firmicutes	Bacilli	Brevibacillales	Brevibacillaceae	Brevibacillus	0.194854	0.176006	0.514128	0.268993	0.114025	0.38226	0.171737	0.0896605	0.567718	0.278096	0.16282	0.653165	0.321583	0.114524	0.534122	0.00811326	0.133463	0.00401671	0.0367107	0.161675	0.00802987	0.0121981	0.0485358	0	0.0202823	0.0449814	0.00804279	0.0284842	0.052687	0	0.01629	0.0852653	0.00401978	0.0243932	0.0571359	0	0.012163	0.032411	0	0.0203252	0.0364964	0	0.028453	0.0283504
Bacteria	Firmicutes	Bacilli	Bacillales	Planococcaceae	Domibacillus	0.035428	0.0204658	0.106939	0.0407564	0.00814465	0.0205516	0.0204449	0.00815096	0.040843	0.0327172	0.0122115	0.0287557	0.024424	0.0122704	0.078064	0.0121699	0	0	0.00815794	0.00808375	0	0.0121981	0.00404465	0	0.00405647	0.00642591	0.00402139	0	0.0081057	0	0.01629	0.016241	0	0.00406554	0.0163245	0	0.00810866	0.00810274	0	0.00406504	0.0121655	0	0.0162588	0.0243004
Bacteria	Acidobacteriota	Blastocatellia	Blastocatellales	Blastocatellaceae	Blastocatella	0.0309995	0.642626	0.0534693	0.0326052	0.309497	0.0246619	0.0490677	0.326038	0.0490116	0.0122689	0.232019	0.0616194	0.036636	0.368113	0.102716	0	0	0	0	0	0	0	0	0	0.0162259	0	0	0.0122075	0	0	0.0203625	0	0	0.00406554	0	0	0.00405433	0	0	0	0	0	0.00812942	0
Bacteria	Proteobacteria	Gammaproteobacteria	Salinisphaerales	Solimonadaceae	un_Solimonadaceae	0.017714	0.00409316	0	0.00815129	0	0	0.00817795	0	0	0.0122689	0.0040705	0.0123239	0	0.00409015	0.0205432	0.178492	0	0	0.0978953	0	0	0.150443	0	0	0.0730164	0.00642591	0	0.183113	0	0	0.333944	0	0	0.321177	0.0285679	0	0.214879	0	0	0.382114	0	0	0.2073	0
Bacteria	Sumerlaeota	Sumerlaeia	Sumerlaeales	Sumerlaeaceae	Sumerlaea	0.035428	0.176006	0.571711	0.0244539	0.138459	0.369929	0.0204449	0.085585	0.633066	0.0613447	0.166891	0.525819	0.0407067	0.0818029	0.336908	0.00405663	0.0363989	0	0.0244738	0.0242512	0	0	0.012134	0.00401043	0	0.0257036	0	0.00406918	0.0851098	0	0.00407249	0	0	0.00406554	0.0979472	0	0	0	0	0.00813008	0.0202758	0	0.00406471	0.0243004
Bacteria	Firmicutes	Clostridia	Peptostreptococcales-Tissierellales	Family XI	Peptoniphilus	0	0	0.00822605	0	0	0	0	0	0	0	0	0	0	0	0	0	0	0	0	0	0	0	0	0	0	0	0	0	0	0	0	0	0	0	0	0	0	0	0	0	0	0	0	0
Bacteria	Chloroflexi	Chloroflexia	Chloroflexales	Chloroflexaceae	FFCH7168	0.0575705	0.126888	0.0945996	0.105967	0.17511	0.0328826	0.0490677	0.146717	0.0326744	0.0245379	0.0610575	0.0492955	0.0284947	0.0940734	0.0287604	0.101416	0.00808865	0.00803342	0.0734214	0.00404187	0	0.0569245	0.0161786	0	0.182541	0.0449814	0.00402139	0.0406918	0.00405285	0	0.0692323	0.0365423	0	0.0243932	0.0244868	0.00401574	0.0405433	0.0243082	0	0.0121951	0.0162206	0.00401381	0.0203236	0.0445506
Bacteria	Proteobacteria	Alphaproteobacteria	Rhizobiales	Rhizobiales_IncertaeSedis	Bauldia	0.47385	0.106422	0.324929	0.366808	0.0895911	0.217847	0.531567	0.146717	0.204215	0.425323	0.118045	0.271125	0.586176	0.110434	0.184888	0.0567928	0.0161773	0	0.0530266	0.0202094	0	0.0447264	0.0323572	0	0.0243388	0.00642591	0	0.069176	0.0121585	0.00401494	0.0895948	0.00812051	0	0.0935073	0.0571359	0	0.0689236	0.0850788	0	0.0528455	0.0162206	0	0.0447118	0.0324005
Bacteria	Proteobacteria	Gammaproteobacteria	Enterobacterales	Enterobacteriaceae	Escherichia-Shigella	0.026571	0.00409316	0.0452433	0.00407564	0.00407232	0.0698755	0.00817795	0.0122264	0.0081686	0.0122689	0.0122115	0.00821591	0.012212	0.00818029	0.0575209	0	0.00404433	0.00401671	0.00407897	0.00808375	0.00401494	0.00406603	0.00404465	0	0.0162259	0.0128518	0	0	0	0	0.0610874	0.00406025	0	0	0.0204057	0	0.00405433	0	0	0.00406504	0.0121655	0	0	0.00405006
Bacteria	Proteobacteria	Alphaproteobacteria	Rhizobiales	Xanthobacteraceae	Bradyrhizobium	0.044285	0.585322	0.345494	0.0815129	0.366509	0.546673	0.126758	0.29751	0.432936	0.0368068	0.329711	0.353284	0.0284947	0.454006	0.27117	0.174435	0.0566206	0.096401	0.126448	0.0727537	0.0802987	0.130113	0.093027	0.084219	0.239331	0.0963886	0.0442353	0.166836	0.0607927	0.0722688	0.109957	0.0568436	0.0281384	0.0935073	0.0693793	0.0200787	0.105413	0.0162055	0.0281045	0.154472	0.0648824	0.020069	0.113812	0.0364505
Bacteria	Bacteroidota	Bacteroidia	Cytophagales	Cyclobacteriaceae	un_Cyclobacteriaceae	0.0044285	0.196472	0.0123391	0	0.325786	0.0164413	0	0.321963	0.081686	0	0.199455	0.0410796	0	0.584891	0.369777	0	0	0	0	0	0	0	0	0	0	0	0	0	0	0	0	0	0	0	0	0	0	0	0	0	0	0	0	0
Bacteria	Proteobacteria	Alphaproteobacteria	Rhizobiales	Hyphomicrobiaceae	Pedomicrobium	0.221425	0.184192	0.148069	0.199707	0.0447956	0.267171	0.188093	0.0896605	0.171541	0.134958	0.056987	0.213614	0.252381	0.118614	0.246518	0.105472	0.0647092	0.00401671	0.11829	0.0161675	0.00401494	0.105717	0.0485358	0.00401043	0.0851858	0.134944	0.00804279	0.105799	0.0891627	0.00401494	0.14661	0.0487231	0.00401978	0.142294	0.14284	0	0.113521	0.113438	0	0.0813008	0.0486618	0	0.126006	0.0486007
Bacteria	Proteobacteria	Alphaproteobacteria	Rhizobiales	Xanthobacteraceae	Rhodoplanes	0.212568	0.184192	0.205651	0.305673	0.150676	0.221957	0.290317	0.17117	0.29407	0.175855	0.170961	0.234154	0.18318	0.167696	0.267061	0.251511	0.0930195	0.0120501	0.23658	0.0808375	0.00802987	0.199236	0.141563	0.00802085	0.223106	0.212055	0.020107	0.264496	0.17022	0.0120448	0.232132	0.16647	0.0120593	0.199211	0.208138	0	0.182445	0.113438	0.00401494	0.154472	0.117599	0.00802761	0.121941	0.0972014
Bacteria	Proteobacteria	Alphaproteobacteria	Reyranellales	Reyranellaceae	Reyranella	0.0221425	0.564856	0.304364	0.0692859	0.541619	0.308274	0.0654236	0.55834	0.212384	0.0368068	0.480319	0.275233	0.012212	0.486727	0.287604	0.0527362	0.0768422	0.00401671	0.0815794	0.0485025	0	0.0691226	0.012134	0	0.0365082	0.0321295	0.0120642	0.130214	0.0405285	0	0.0407249	0.00406025	0	0.0853763	0.0408113	0	0.0405433	0.0202569	0	0.0813008	0.0770479	0	0.0365824	0.0243004
Bacteria	Cyanobacteria	Vampirivibrionia	Obscuribacterales	Obscuribacteraceae	un_Obscuribacteraceae	0.0309995	0.319267	0.0616954	0.0203782	0.35022	0.012331	0	0.419774	0.0980232	0.0408965	0.398909	0.127347	0.0203533	0.56035	0.0410863	0	0	0	0.00815794	0	0	0.0162641	0	0	0	0.0128518	0	0.00813835	0	0	0.0122175	0	0	0.0121966	0	0	0.00405433	0	0	0.0284553	0	0	0	0
Bacteria	Bacteroidota	Bacteroidia	Cytophagales	Hymenobacteraceae	Pontibacter	0.0752845	0.159633	0.559372	0.18748	0.12217	0.361708	0.0776905	0.0978115	0.400261	0.0654343	0.126186	0.468307	0.0773427	0.147245	0.353342	0.00811326	0.0323546	0	0.00407897	0.097005	0	0	0.0161786	0	0	0	0	0	0.0202642	0	0.0285074	0.00406025	0	0.0325243	0	0	0.0608149	0	0	0.0528455	0.0081103	0	0.0162588	0.00810012
Bacteria	Proteobacteria	Gammaproteobacteria	Coxiellales	Coxiellaceae	Coxiella	0	0.130981	0.111052	0	0.0529402	0.0904271	0.00408898	0.093736	0.081686	0	0.097692	0.0698353	0.00814133	0.55217	0.143802	0.00405663	0.00404433	0	0.00815794	0	0	0	0	0	0.00405647	0	0	0.0162767	0.00405285	0	0.0977398	0.00406025	0	0.292719	0.122434	0	0.129738	0.0202569	0.00401494	0.227642	0.081103	0	0.0609707	0.00810012
Bacteria	Proteobacteria	Gammaproteobacteria	PLTA13	un_PLTA13	un_PLTA13	0.008857	0.0163726	0.0452433	0.0326052	0	0.0164413	0.00817795	0.00815096	0.0245058	0.0122689	0	0	0.00814133	0.00818029	0.0410863	0.0365097	0.0768422	0.00401671	0.101974	0.0606281	0.0120448	0.109783	0.0647144	0	0.0446211	0.147796	0.00402139	0.0732452	0.105374	0	0.0244349	0.0933858	0	0.0447209	0.163245	0	0.0324346	0.0891302	0.00401494	0.0203252	0.0446067	0.00401381	0.0325177	0.0769511
Bacteria	Actinobacteriota	Actinobacteria	Micrococcales	Microbacteriaceae	Leifsonia	0	0.122795	0.0493563	0	0.0814465	0.0287722	0.0163559	0.085585	0.0735174	0	0.0610575	0.0903751	0.00814133	0.257679	0.550557	0.0243398	0.0525762	0	0.0285528	0.0687119	0	0.0487924	0.0525805	0	0.0770729	0.0514073	0.00402139	0.0406918	0.0891627	0	0.0244349	0.016241	0	0.0243932	0.00816227	0	0	0.0526678	0	0.0203252	0.235199	0	0.00812942	0.137702
Bacteria	Proteobacteria	Gammaproteobacteria	Steroidobacterales	Steroidobacteraceae	Steroidobacter	0.141712	0.261962	0.197425	0.138572	0.154748	0.172633	0.343474	0.199698	0.187878	0.167675	0.223878	0.164318	0.162827	0.208597	0.156128	0.178492	0.00808865	0.00401671	0.0734214	0.0121256	0.00802987	0.0975848	0.00808931	0	0.0243388	0.0257036	0	0.0651068	0.0202642	0.00401494	0.0447974	0.0284218	0	0.0691141	0.0489736	0	0.0932495	0.0121541	0.00802987	0.0487805	0.0121655	0.0120414	0.0609707	0.0243004
Bacteria	Actinobacteriota	Actinobacteria	Corynebacteriales	Nocardiaceae	Gordonia	0	0.00818632	0.0246782	0	0.00814465	0	0.00408898	0.00407548	0.0040843	0	0.024423	0.0164318	0.00407067	0.00409015	0.0205432	0.00405663	0	0	0.00407897	0	0	0	0	0	0	0	0	0	0	0	0	0	0	0	0	0	0	0	0	0	0	0	0	0
Bacteria	Proteobacteria	Gammaproteobacteria	KF-JG30-C25	un_KF-JG30-C25	un_KF-JG30-C25	0.0044285	0.024559	0.148069	0	0.0162893	0.0616548	0	0.0529812	0.081686	0	0.008141	0.230046	0	0.00409015	0.0944985	0.0851892	0.00404433	0	0.0448687	0	0	0.0650565	0	0	0.00405647	0.186351	0	0.19939	0.00405285	0	0.0366524	0.016241	0	0.105704	0.130596	0	0.0445976	0.00405137	0	0.280488	0.218978	0	0.0365824	0.157952
Bacteria	Myxococcota	Polyangia	Nannocystales	Nannocystaceae	Nannocystis	0	0.339732	0.0452433	0.0163026	0.521258	0.0205516	0	0.118189	0.0122529	0.00408965	0.142468	0	0	0.28631	0.0164345	0.0243398	0.00404433	0	0.0203948	0.00404187	0.00401494	0.00406603	0.0161786	0	0.0202823	0.0257036	0.00402139	0.0162767	0.0081057	0	0.00407249	0	0	0.00813107	0.0163245	0	0.00810866	0.0162055	0.00401494	0.00813008	0.0081103	0	0.28453	0.00810012
Bacteria	Chloroflexi	Dehalococcoidia	S085	un_S085	un_S085	0.070856	0.0532111	0.201538	0.118194	0.0651572	0.217847	0.0654236	0.0692831	0.212384	0.057255	0.0284935	0.156102	0.085484	0.0449916	0.193106	0.109529	0.141551	0	0.163159	0.121256	0.0200747	0.0731886	0.101116	0.00401043	0.0932987	0.289166	0	0.14649	0.14185	0.00802987	0.175117	0.146169	0.00401978	0.150425	0.159164	0	0.12163	0.105336	0	0.126016	0.231144	0	0.186977	0.105302
Bacteria	Firmicutes	Bacilli	Thermoactinomycetales	Thermoactinomycetaceae	Thermoactinomyces	0.0044285	0.0163726	0.0123391	0.00815129	0	0.0986477	0.00408898	0	0.0245058	0.00817929	0.0040705	0.0575114	0.00407067	0.0204507	0.0657381	0.0162265	0.0202216	0.00401671	0.0367107	0.00404187	0	0.0162641	0.0242679	0.00802085	0.0243388	0.070685	0.00402139	0.0244151	0.0283699	0	0.0244349	0.0365423	0	0.0243932	0.061217	0	0.0405433	0.0162055	0	0.0162602	0.0324412	0	0.0325177	0.00810012
Bacteria	Bacteroidota	Bacteroidia	Cytophagales	Microscillaceae	Ohtaekwangia	0.0487135	0.00409316	0	0.0163026	0	0.00822064	0.0327118	0	0	0.069524	0	0	0.0325653	0.00409015	0	0.113586	0.0404433	0	0.195791	0.0444606	0	0.280556	0.0364019	0	0.0932987	0.0321295	0	0.317396	0.081057	0.00401494	0.509061	0.0203013	0.00401978	0.158556	0.126515	0	0.186499	0.0121541	0.00401494	0.260163	0.00405515	0	0.0406471	0.00810012
Bacteria	Proteobacteria	Alphaproteobacteria	Rhizobiales	Beijerinckiaceae	Bosea	0.035428	0.0450248	0.0493563	0.0611347	0.0733018	0.012331	0.0817795	0.0692831	0.0285901	0.0368068	0.08141	0.0657273	0.0773427	0.139065	0.0616295	0.166322	0.0485319	0.0321337	0.248817	0.0687119	0.0441643	0.25616	0.161786	0.0240626	0.324517	0.070685	0.0321712	0.219736	0.0688984	0.0160597	0.17919	0.105567	0.00401978	0.134163	0.0775415	0.00401574	0.295966	0.0648219	0	0.292683	0.0892133	0.020069	0.097553	0.0769511
Bacteria	Firmicutes	Bacilli	Paenibacillales	Paenibacillaceae	Thermobacillus	0.0044285	0.0163726	0.00822605	0.00815129	0	0.0164413	0	0.00815096	0.0326744	0	0.0040705	0	0.00407067	0.00818029	0.0205432	0.0243398	0.024266	0	0.0203948	0.0121256	0	0.0243962	0.0161786	0	0.0121694	0.0192777	0	0.0122075	0.0202642	0	0	0.016241	0	0.0243932	0.0285679	0	0.012163	0.0364623	0	0.0243902	0.0202758	0.00401381	0.0121941	0.00810012
Bacteria	Actinobacteriota	Thermoleophilia	Solirubrobacterales	Solirubrobacteraceae	Solirubrobacter	0.008857	0.0409316	0.0329042	0.0529834	0.0285063	0.0452135	0.0654236	0.0366793	0.0245058	0.00817929	0.024423	0.00410796	0.0203533	0.0490818	0.0575209	0.00811326	0.105152	0.0160668	0.0611845	0.0929631	0.0120448	0.0365943	0.093027	0	0.0283953	0.128518	0.020107	0.0447609	0.17022	0.00802987	0.0285074	0.129928	0.00803955	0.0487864	0.167326	0	0.0405433	0.141798	0.00401494	0.0284553	0.158151	0	0.0203236	0.141752
Bacteria	Actinobacteriota	Actinobacteria	Corynebacteriales	Mycobacteriaceae	Mycobacterium	0.053142	0.225124	0.435981	0.0326052	0.223978	0.287722	0.0531567	0.240453	0.347165	0.0327172	0.215737	0.369716	0.0325653	0.208597	0.410863	0.0608495	0.0808865	0.028117	0.114211	0.0767956	0.0200747	0.0650565	0.105161	0.0120313	0.0730164	0.179925	0.0241284	0.0447609	0.145903	0.0200747	0.109957	0.0771448	0.00401978	0.0853763	0.130596	0.0120472	0.0567606	0.182312	0	0.0447154	0.081103	0.0120414	0.134135	0.117452
Bacteria	Proteobacteria	Alphaproteobacteria	Sphingomonadales	Sphingomonadaceae	Qipengyuania	0.061999	0	0	0.0448321	0	0	0.110402	0	0	0	0	0	0.024424	0	0	0	0	0	0.00407897	0	0	0.00406603	0	0	0	0	0	0.00406918	0.00405285	0	0	0.00406025	0	0	0	0	0.012163	0	0	0	0	0	0.00812942	0.00405006
Bacteria	Actinobacteriota	Actinobacteria	Micrococcales	Promicromonosporaceae	Promicromonospora	0.128427	0	0	0.0774372	0	0.00822064	0.171737	0	0	0.0736136	0	0	0.0936253	0	0	0	0	0	0.00407897	0.00404187	0	0	0	0	0	0	0	0	0.00405285	0	0	0.00406025	0	0	0	0	0	0.00405137	0	0	0	0	0	0.00405006
Bacteria	Proteobacteria	Alphaproteobacteria	Rhodospirillales	un_Rhodospirillales	un_Rhodospirillales	0	0.0327453	0.139843	0.0244539	0.00407232	0.152082	0.0204449	0.0489057	0.29407	0.00408965	0.0284935	0.176642	0.012212	0.0204507	0.152019	0.00811326	0.0444876	0	0.0530266	0.0121256	0.00401494	0.0121981	0.0566251	0	0.0162259	0.0449814	0	0.0244151	0.0770041	0	0.01629	0.00812051	0	0.0121966	0.0571359	0	0.0202716	0.00405137	0	0.0203252	0.0608273	0	0.0121941	0.0243004
Bacteria	Proteobacteria	Gammaproteobacteria	Burkholderiales	Oxalobacteraceae	Duganella	0	0	0	0	0	0	0	0	0	0	0	0.00410796	0	0	0	0	0	0	0	0	0	0.00406603	0	0	0	0	0	0	0	0	0	0	0	0	0	0	0	0	0	0	0	0	0	0
Bacteria	Planctomycetota	Phycisphaerae	Tepidisphaerales	WD2101	un_WD2101	0.0664275	0.442061	0.263234	0.199707	0.468317	0.189075	0.0695126	0.419774	0.298154	0.0490757	0.435544	0.283449	0.0773427	0.404925	0.184888	0.0202832	0.012133	0	0.0611845	0.00404187	0	0.0528584	0	0	0.117638	0.0128518	0	0.0203459	0	0	0.0203625	0.016241	0	0.0284588	0.0122434	0	0.00405433	0	0	0.0203252	0.00405515	0	0.0325177	0
Bacteria	Methylomirabilota	Methylomirabilia	Rokubacteriales	un_Rokubacteriales	un_Rokubacteriales	0.0044285	0.024559	0.0246782	0.0366808	0.00407232	0.0657651	0.00408898	0.0163019	0.081686	0.00817929	0.0122115	0.0369716	0.036636	0.0204507	0.0493036	0.0446229	0.0606649	0	0.191712	0.0485025	0.00802987	0.0853867	0.0404465	0.00401043	0.0567905	0.0578332	0	0.0528993	0.0405285	0	0.0651598	0.0568436	0	0.0203277	0.0897849	0	0.00810866	0.0202569	0	0.0406504	0.0770479	0.00401381	0.028453	0.0202503
Bacteria	Proteobacteria	Gammaproteobacteria	Steroidobacterales	Steroidobacteraceae	un_Steroidobacteraceae	0.0044285	0.0327453	0.0287912	0.0448321	0.00814465	0.0328826	0	0.00815096	0.0204215	0.00408965	0.016282	0.0205398	0.00407067	0.0122704	0.0123259	0.0405663	0.0283103	0	0.0652635	0.0687119	0.0120448	0.0772546	0.0566251	0	0.0324517	0.102815	0	0.0895219	0.0688984	0.00802987	0.0529424	0.0527833	0.00803955	0.0447209	0.0938661	0	0.0162173	0.0607706	0.00401494	0.0162602	0.101379	0	0.0528412	0.0445506
Bacteria	Firmicutes	Limnochordia	Hydrogenispora	un_Hydrogenispora	un_Hydrogenispora	0.0044285	0.0122795	0.0246782	0.0203782	0.0162893	0.0616548	0.00408898	0.0163019	0.0245058	0.0122689	0.0122115	0.0369716	0.0162827	0.00409015	0.0369777	0.0365097	0.0363989	0	0.0203948	0.0161675	0.00401494	0.0406603	0.012134	0	0.0202823	0.0385555	0.00402139	0.0488301	0.0121585	0.00401494	0.00814498	0.0121808	0	0.0162621	0.0530547	0	0.00810866	0.0121541	0.00401494	0.0203252	0.0202758	0.00401381	0.0325177	0.0283504
Bacteria	Bacteroidota	Bacteroidia	Chitinophagales	Chitinophagaceae	Flavihumibacter	0	0.237403	0.00411303	0	0.346148	0.0246619	0	0.436076	0.0285901	0	0.256442	0.0164318	0.0162827	0.139065	0	0	0	0	0	0	0	0	0	0	0	0	0	0	0	0	0	0	0	0	0	0	0	0	0	0	0	0	0	0
Bacteria	TX1A-33	un_TX1A-33	un_TX1A-33	un_TX1A-33	un_TX1A-33	0	0	0.0863735	0	0.0203616	0.0287722	0.0122669	0.0163019	0.122529	0.00408965	0.024423	0.102699	0.00407067	0.0245409	0.0328691	0.425946	0	0	0.301844	0	0	0.410669	0.00404465	0	0.117638	0	0	0.276704	0	0	0.215842	0.0446628	0	0.247998	0.314247	0	0.00810866	0	0	0.134146	0.0283861	0	0.0447118	0.0283504
Bacteria	Myxococcota	Myxococcia	Myxococcales	Anaeromyxobacteraceae	Anaeromyxobacter	0	0.00818632	0.0575824	0.00815129	0.00407232	0.0452135	0.0122669	0.0122264	0.0939389	0.00817929	0.0040705	0.0616194	0.00407067	0.0122704	0.0328691	0.141982	0	0	0.0815794	0	0	0.252094	0.0283126	0	0.12575	0	0	0.126144	0.0405285	0	0.187335	0	0.00401978	0.134163	0.424438	0	0.0202716	0.00405137	0	0.0650407	0	0	0.0162588	0.00405006
Bacteria	Proteobacteria	Gammaproteobacteria	Burkholderiales	Rhodocyclaceae	Methyloversatilis	0.008857	0	0	0	0	0	0.0122669	0	0	0.0449861	0	0	0.00814133	0	0.00821726	0.00405663	0.00404433	0	0.0163159	0	0.00401494	0.0528584	0.00404465	0	0	0.0192777	0	0.0406918	0.00405285	0	0.00407249	0	0	0.00813107	0.0122434	0	0.0202716	0	0	0	0.0121655	0.00401381	0.00406471	0.0162002
Bacteria	Proteobacteria	Alphaproteobacteria	Kiloniellales	Fodinicurvataceae	un_Fodinicurvataceae	0.044285	0.0900495	0.0287912	0.0285295	0.0407232	0.0411032	0.0368008	0.085585	0.0204215	0.0531654	0.0529165	0.0451875	0.024424	0.134975	0.0287604	0.39755	0.0727979	0.00401671	0.261054	0.137424	0	0.309018	0.0202233	0	0.154146	0.0771109	0	0.423194	0.101321	0	0.305437	0.032482	0	0.365898	0.151002	0	0.239205	0.0769761	0	0.178862	0.0932685	0	0.117877	0
Bacteria	Proteobacteria	Alphaproteobacteria	Rhizobiales	Pleomorphomonadaceae	Chthonobacter	0.309995	0	0.00411303	0.203782	0.00407232	0	0.372097	0	0	0.310813	0.008141	0.00821591	0.158756	0	0	0.0892459	0	0	0.0122369	0	0.00401494	0.0569245	0	0	0.0405647	0	0	0.0528993	0	0	0.0936673	0	0	0.101638	0	0	0.42165	0	0.00401494	0.0853659	0.00405515	0	0.0691001	0
Bacteria	Verrucomicrobiota	Verrucomicrobiae	Opitutales	Opitutaceae	Cephaloticoccus	0	0.0900495	0.123391	0.00407564	0.419449	0.0945374	0	0.277132	0.11436	0.00408965	0.227948	0.115023	0.00814133	0.208597	0.0698467	0	0	0	0.0163159	0	0.00401494	0.00813206	0	0	0	0.00642591	0	0.0122075	0	0	0	0	0	0	0.00408113	0	0	0	0	0.00406504	0.0162206	0	0.00406471	0.00405006
Bacteria	Firmicutes	Clostridia	Peptostreptococcales-Tissierellales	Family XI	Finegoldia	0	0	0	0	0	0	0	0	0	0	0	0.00410796	0	0	0.00410863	0	0	0	0	0	0	0	0	0	0	0	0	0	0	0	0	0	0	0	0.00408113	0	0	0	0	0	0	0	0	0.00405006
Bacteria	Myxococcota	Myxococcia	Myxococcales	Myxococcaceae	un_Myxococcaceae	0.008857	0.024559	0	0.0122269	0.0651572	0.012331	0.00408898	0.0611322	0	0.0122689	0.0366345	0	0	0.323122	0	0.0405663	0	0	0.00407897	0.00404187	0	0	0	0.00401043	0	0	0	0	0	0	0.00407249	0	0	0.00406554	0	0	0	0	0	0.00406504	0	0	0.0447118	0
Bacteria	Chloroflexi	Anaerolineae	SBR1031	A4b	OLB13	0.0044285	0.0982358	0.148069	0	0.244339	0.0822064	0	0.403472	0.138866	0	0.118045	0.127347	0	0.0858931	0.127368	0	0	0	0	0	0	0	0	0	0	0	0	0	0	0	0	0	0	0	0	0	0	0	0	0	0	0	0.00812942	0.00405006
Bacteria	Proteobacteria	Gammaproteobacteria	Pseudomonadales	211ds20	un_211ds20	0.0044285	0.0327453	0.197425	0	0.0773742	0.279502	0	0.0326038	0.277732	0	0.056987	0.365608	0.00407067	0.0736226	0.308147	0.0283964	0	0	0	0.00808375	0	0.0162641	0.0687591	0	0	0	0	0.0122075	0	0	0	0	0	0	0.00408113	0	0	0.0364623	0	0	0.0243309	0	0.00406471	0.121502
Bacteria	Actinobacteriota	Actinobacteria	Micromonosporales	Micromonosporaceae	Micromonospora	0.017714	0.0204658	0.0781475	0.0896642	0	0.119199	0.0286228	0.0122264	0.0694331	0.0286275	0.0122115	0.0287557	0.024424	0.0122704	0.115042	0.0283964	0.181995	0.0200835	0.15908	0.169759	0	0.0203302	0.165831	0.0441147	0.0486776	0.276314	0.0442353	0.0528993	0.19859	0.0401494	0.0407249	0.190832	0.0562769	0.0162621	0.277517	0.016063	0.0405433	0.251185	0.0120448	0.0203252	0.158151	0.0120414	0.0243883	0.198453
Bacteria	Proteobacteria	Alphaproteobacteria	Rhizobiales	Xanthobacteraceae	un_Xanthobacteraceae	0.0752845	0.171913	0.366059	0.114118	0.0977358	0.353488	0.110402	0.150793	0.396177	0.0858825	0.105833	0.291665	0.101767	0.143155	0.267061	0.0567928	0.0363989	0.00803342	0.130527	0.0444606	0.0120448	0.0731886	0.0606698	0.00401043	0.141976	0.147796	0.020107	0.126144	0.0688984	0.0120448	0.13032	0.0487231	0.00803955	0.126032	0.118353	0	0.0527063	0.0567192	0.00401494	0.0813008	0.0892133	0.00401381	0.109747	0.0607509
Bacteria	Actinobacteriota	Acidimicrobiia	un_Acidimicrobiia	un_Acidimicrobiia	un_Acidimicrobiia	0.194854	0.0409316	0.238556	0.179328	0.0651572	0.160303	0.228983	0.0815096	0.0939389	0.0899722	0.048846	0.20129	0.130261	0.0940734	0.0821726	0.158209	0.0202216	0	0.0856583	0.0202094	0	0.0650565	0.0323572	0	0.328574	0.0385555	0	0.126144	0.0162114	0	0.386887	0	0	0.138228	0.0652981	0	0.137847	0.0202569	0	0.097561	0.0446067	0	0.1382	0.0162002
Bacteria	Firmicutes	Clostridia	Lachnospirales	Lachnospiraceae	Herbinix	0	0.0122795	0.0493563	0.0163026	0.00407232	0.110979	0	0	0.0367587	0.00408965	0.0040705	0.0328637	0.00407067	0	0.0287604	0.00405663	0.00404433	0	0.0326318	0.0121256	0	0.0121981	0.00808931	0	0.0162259	0.0128518	0	0.00813835	0.0081057	0.00401494	0.01629	0.0121808	0.00401978	0.0203277	0.0367302	0	0.00405433	0.0162055	0	0.00813008	0.0202758	0	0.00812942	0.0162002
Bacteria	Actinobacteriota	Actinobacteria	Frankiales	un_Frankiales	un_Frankiales	0.0132855	0.0204658	0.275573	0.0652103	0.0610849	0.201406	0.0858685	0.0448303	0.302238	0.0245379	0.032564	0.357392	0.0284947	0.0245409	0.164345	0.109529	0	0	0.101974	0.00404187	0	0.0325283	0	0	0.296122	0.0899627	0	0.126144	0.0162114	0	0.175117	0.00406025	0	0.0853763	0.0571359	0	0.154064	0	0	0.150407	0.0121655	0	0.0609707	0.00810012
Bacteria	Actinobacteriota	Actinobacteria	Corynebacteriales	Corynebacteriaceae	Lawsonella	0	0	0	0	0	0	0	0	0	0	0	0	0	0	0	0	0.00404433	0	0.00407897	0	0	0	0	0	0	0	0	0	0	0	0	0	0	0	0	0	0	0	0	0	0	0	0	0.00810012
Bacteria	Actinobacteriota	Acidimicrobiia	Microtrichales	Ilumatobacteraceae	un_Ilumatobacteraceae	0.08857	0.0409316	0.0329042	0.0692859	0.10588	0.0205516	0.171737	0.146717	0.0449273	0.069524	0.138397	0.0451875	0.12212	0.0940734	0.0575209	0.109529	0.0444876	0	0.0285528	0.0363769	0	0.0406603	0.0525805	0.00401043	0.0811293	0.0578332	0	0.0651068	0.0607927	0	0.0936673	0.0568436	0.00803955	0.0447209	0.110191	0.00401574	0.0810866	0.0972329	0	0.0365854	0.0567721	0	0.0528412	0.0526508
Bacteria	Verrucomicrobiota	Verrucomicrobiae	Pedosphaerales	Pedosphaeraceae	Ellin517	0.0221425	0.0695837	0.349607	0.0163026	0.130314	0.271281	0.0368008	0.085585	0.330828	0.00408965	0.040705	0.20129	0.00814133	0.110434	0.193106	0.00811326	0	0	0.0611845	0	0	0.0365943	0	0	0.0243388	0.00642591	0	0.0528993	0	0	0.0285074	0	0	0.0325243	0.00816227	0	0.012163	0.00405137	0	0.0609756	0.0162206	0	0	0
Bacteria	Proteobacteria	Alphaproteobacteria	Rhizobiales	Rhizobiales_IncertaeSedis	Nordella	0.070856	0.139167	0.172747	0.0652103	0.0447956	0.135641	0.0654236	0.0529812	0.0939389	0.0654343	0.146538	0.0657273	0.126191	0.114524	0.0657381	0.101416	0.0161773	0.00803342	0.11829	0.0282931	0.0321195	0.0935187	0	0.00401043	0.243388	0.0257036	0.00402139	0.19532	0.0243171	0.00401494	0.175117	0	0.00401978	0.211408	0.0652981	0.00401574	0.0973039	0.0364623	0.00401494	0.142276	0.0162206	0	0.0812942	0.0162002
Bacteria	Proteobacteria	Gammaproteobacteria	Burkholderiales	Sutterellaceae	un_Sutterellaceae	0	0.0122795	0.0287912	0	0	0.00411032	0	0.00407548	0.0163372	0.00817929	0.0040705	0.00410796	0	0.0163606	0.00821726	0.0283964	0.0363989	0	0.0693425	0.0202094	0.00802987	0.0406603	0.0566251	0	0.0405647	0.14137	0.00402139	0.0447609	0.0283699	0	0.0203625	0.0203013	0	0.0406554	0.110191	0.00401574	0.0283803	0.0243082	0	0.00406504	0.0324412	0	0.0406471	0.0405006
Bacteria	Armatimonadota	Armatimonadia	Armatimonadales	Armatimonadaceae	Armatimonas	0.0309995	0.0613974	0.00411303	0.0448321	0.0488679	0.00822064	0.0736016	0.0244529	0.0163372	0.0204482	0.0366345	0.00410796	0.0203533	0.028631	0.00410863	0.00405663	0	0	0	0	0	0	0	0	0	0	0	0.00813835	0	0	0	0	0	0	0	0	0	0	0	0	0	0	0.00812942	0
Bacteria	Bacteroidota	Bacteroidia	Cytophagales	Cytophagaceae	Rhodocytophaga	0.035428	0.00409316	0	0.0285295	0.012217	0	0.0408898	0.0163019	0.0040843	0.0122689	0.008141	0	0.0162827	0.00818029	0	0	0	0	0.0122369	0	0	0	0	0	0	0	0.0402139	0.00406918	0	0	0.00814498	0	0	0	0	0	0.00405433	0	0	0	0	0	0.117877	0
Bacteria	Proteobacteria	Alphaproteobacteria	Dongiales	Dongiaceae	Dongia	0	0.106422	0.0863735	0.00407564	0.0366509	0.0246619	0.0122669	0.0285283	0.0326744	0	0.040705	0.0534034	0.00407067	0.0409015	0.0287604	0.0405663	0.00404433	0	0.0244738	0.0282931	0	0.0243962	0.0283126	0	0.0202823	0.0321295	0	0.0325534	0.0162114	0	0.0529424	0	0	0.0121966	0.0367302	0	0.012163	0.0243082	0	0.0365854	0.0202758	0	0.028453	0.0202503
Bacteria	Firmicutes	Limnochordia	-	-	Hydrogenispora	0	0.00818632	0.0329042	0.00407564	0.012217	0.012331	0.0122669	0	0.0204215	0.00408965	0	0.0123239	0.00814133	0.00409015	0.0164345	0.00405663	0.00808865	0.00401671	0.0203948	0.0121256	0.00401494	0.00813206	0.00808931	0	0.0121694	0.0128518	0	0.0162767	0.0121585	0	0.0122175	0.00812051	0	0.00406554	0.0326491	0	0.012163	0.00810274	0.00401494	0.0121951	0.0081103	0	0.0162588	0.00810012
Bacteria	Chloroflexi	Anaerolineae	Ardenticatenales	Ardenticatenaceae	un_Ardenticatenaceae	0.061999	0.0409316	0.119278	0.0896642	0.0447956	0.115089	0.0531567	0.110038	0.0857703	0.057255	0.0284935	0.0739432	0.024424	0.0368113	0.0698467	0	0	0	0	0.00404187	0	0	0	0	0.00405647	0	0	0.00406918	0.00405285	0	0.00814498	0	0	0	0	0	0.00405433	0.0162055	0	0	0.00405515	0	0.0609707	0.00405006
Bacteria	Myxococcota	Polyangia	Polyangiales	Polyangiaceae	Sorangium	0.0132855	0.00409316	0.0329042	0.0285295	0.00407232	0.0986477	0.00408898	0.00407548	0.0939389	0	0.0040705	0.0616194	0.0203533	0.00409015	0.0575209	0.0202832	0.024266	0	0.0285528	0.0242512	0	0.0365943	0.0323572	0	0.0365082	0.0642591	0	0.0122075	0.00405285	0	0.0244349	0.0284218	0.00401978	0.0325243	0.0857038	0	0.0202716	0.0202569	0	0.0365854	0.00405515	0.00401381	0.0203236	0.0162002
Bacteria	Methylomirabilota	Methylomirabilia	Rokubacteriales	WX65	un_WX65	0.0044285	0	0.0123391	0.0163026	0.00407232	0.0575445	0	0.00407548	0.0285901	0.00408965	0	0.0369716	0	0.00409015	0.0246518	0.0121699	0	0	0.0652635	0.00808375	0.00802987	0.0243962	0.012134	0	0.0202823	0.00642591	0	0.0122075	0	0	0.00814498	0.00406025	0	0.00813107	0.0163245	0	0	0.00810274	0	0.0121951	0.0162206	0	0	0.00405006
Bacteria	Actinobacteriota	Actinobacteria	Micrococcales	Cellulomonadaceae	Pseudactinotalea	0.0044285	0.0327453	0	0	0.0203616	0	0	0	0.0040843	0	0.0122115	0.00410796	0	0.0490818	0	0	0.00808865	0	0.00407897	0.00404187	0	0	0.0242679	0	0.0121694	0	0	0	0	0	0.00407249	0	0	0.00406554	0.0122434	0	0.00405433	0.00810274	0	0	0.00405515	0	0.0121941	0.0121502
Bacteria	Bacteroidota	Bacteroidia	Sphingobacteriales	Sphingobacteriaceae	Arcticibacter	0	0	0	0	0	0.00411032	0.00817795	0	0	0	0	0	0	0	0	0	0.00404433	0	0	0.00404187	0	0	0	0	0	0	0	0	0.00405285	0	0.0773773	0	0	0.00406554	0	0	0.024326	0.00810274	0	0	0.0081103	0	0	0
Bacteria	Proteobacteria	Gammaproteobacteria	CCD24	un_CCD24	un_CCD24	0.0487135	0.110515	0.17686	0.0163026	0.0977358	0.160303	0.0695126	0.085585	0.212384	0.0327172	0.048846	0.0780512	0.0692013	0.0449916	0.110933	0.0527362	0.00404433	0	0.0530266	0.0161675	0	0.0650565	0.012134	0	0.060847	0.0963886	0	0.0732452	0.0243171	0	0.105885	0.0487231	0	0.0853763	0.167326	0	0.0486519	0.0283596	0	0.0731707	0.0486618	0.00401381	0.0609707	0.0121502
Bacteria	Proteobacteria	Alphaproteobacteria	Rhodobacterales	Rhodobacteraceae	Rhodobacter	0.044285	0.0736769	0.0452433	0.0733616	0.22805	0.0822064	0.139025	0.199698	0.130698	0.00408965	0.130256	0.0739432	0.0203533	0.0777128	0.0410863	0.0608495	0.0525762	0	0.110132	0.0687119	0	0.0609905	0.109206	0	0.292066	0.154222	0	0.113937	0.0445813	0	0.0733048	0.0446628	0	0.0203277	0.00816227	0	0.0648692	0.0445651	0	0.0447154	0.0364964	0	0.0406471	0.190353
Bacteria	Chloroflexi	TK10	un_TK10	un_TK10	un_TK10	0.146141	0.32336	0.304364	0.154874	0.195472	0.263061	0.175826	0.167095	0.249142	0.151317	0.0936215	0.147886	0.191321	0.0613522	0.0739554	0.0446229	0.0404433	0	0.0489476	0.00404187	0	0.191104	0.0364019	0	0.133863	0.070685	0	0.0854527	0.0607927	0	0.14661	0.032482	0	0.162621	0.0530547	0	0.105413	0.0243082	0	0.101626	0.0567721	0	0.0934883	0.0243004
Bacteria	Actinobacteriota	Actinobacteria	Actinomycetales	Actinomycetaceae	Actinomyces	0	0	0	0	0	0	0	0	0	0	0	0	0	0	0	0	0	0	0	0.00404187	0	0	0	0	0	0	0	0	0	0	0	0	0	0	0	0	0	0	0	0	0	0	0	0
Bacteria	Proteobacteria	Gammaproteobacteria	Pseudomonadales	Halomonadaceae	Halomonas	0	0	0	0	0	0	0	0	0	0	0	0	0	0	0	0	0	0	0	0	0	0	0	0	0	0	0	0	0	0	0	0	0	0	0	0	0	0	0	0	0	0	0	0
Bacteria	Nitrospirota	Nitrospiria	Nitrospirales	Nitrospiraceae	Nitrospira	0.0929985	0.229217	0.255008	0.142648	0.114025	0.172633	0.184004	0.236378	0.216468	0.139048	0.166891	0.205398	0.118049	0.159516	0.221866	0.032453	0.00404433	0	0.0285528	0.00808375	0	0.0203302	0.0202233	0.00401043	0.0162259	0	0.00402139	0.0203459	0.0243171	0	0.0203625	0.0121808	0	0.00813107	0.0285679	0	0.00405433	0.0121541	0	0.0284553	0.0162206	0	0.0243883	0.00810012
Bacteria	Acidobacteriota	Acidobacteriae	Bryobacterales	Bryobacteraceae	Bryobacter	0.301138	0.0859564	0.148069	0.191555	0.0773742	0.0739858	0.314851	0.105962	0.159288	0.179944	0.032564	0.119131	0.252381	0.0490818	0.0739554	0.113586	0.00404433	0	0.0203948	0	0	0.0650565	0	0	0.0486776	0	0	0.0162767	0	0	0.105885	0	0	0.060983	0.0408113	0	0.0973039	0	0	0.0894309	0	0	0.0447118	0.00405006
Bacteria	Actinobacteriota	Actinobacteria	Micrococcales	Cellulomonadaceae	Actinotalea	0	0.00818632	0.0164521	0	0.0447956	0.00822064	0.0122669	0.0448303	0.0122529	0	0.008141	0.0205398	0	0.0654423	0.0205432	0	0.00404433	0	0	0.00808375	0	0.00406603	0.00808931	0	0.0202823	0	0	0	0.0081057	0	0.00814498	0	0	0	0.0204057	0	0.012163	0.00405137	0	0.0121951	0.0770479	0	0.0162588	0.0567008
Bacteria	Acidobacteriota	Acidobacteriae	Elev-16S-1166	un_Elev-16S-1166	un_Elev-16S-1166	0.0221425	0.122795	0.115165	0.0326052	0.309497	0.0369929	0.0204449	0.191547	0.159288	0.0368068	0.08141	0.139671	0.0447773	0.155426	0.0821726	0	0	0	0	0	0	0	0	0	0	0	0	0	0	0	0.00407249	0	0	0.0121966	0	0	0	0	0	0.00406504	0	0	0.00406471	0
Bacteria	Firmicutes	Bacilli	Mycoplasmatales	Mycoplasmataceae	Mycoplasma	0	0	0	0	0	0	0	0	0	0	0	0	0	0	0	0	0	0	0	0	0	0	0	0	0	0	0	0	0	0	0	0	0	0	0	0	0	0	0	0	0	0	0	0
Bacteria	Verrucomicrobiota	Verrucomicrobiae	Opitutales	Opitutaceae	Opitutus	0.128427	0.0695837	0.115165	0.138572	0.0895911	0.12742	0.102224	0.0774341	0.257311	0.0408965	0.0447755	0.102699	0.048848	0.188147	0.0944985	0.0933025	0.00404433	0	0.0897373	0	0	0.0935187	0	0	0.0243388	0.0449814	0	0.0895219	0.299911	0.00401494	0.0529424	0	0.00401978	0.0325243	0.106109	0	0.0648692	0.0405137	0.00401494	0.109756	0.0851582	0	0.0121941	0.0202503
Bacteria	Chloroflexi	Anaerolineae	Caldilineales	Caldilineaceae	un_Caldilineaceae	0.0221425	0.143261	0.21799	0.0326052	0.101808	0.13153	0.0408898	0.220076	0.147035	0.0245379	0.101763	0.16021	0.0407067	0.171786	0.0821726	0.0851892	0.00808865	0	0.0163159	0.00404187	0	0.0203302	0.00808931	0	0.0365082	0.0321295	0	0.0895219	0.00405285	0	0.109957	0	0	0.105704	0.0448925	0	0.0567606	0.0283596	0	0.0406504	0.235199	0	0.0447118	0.0324005
Bacteria	Campylobacterota	Campylobacteria	Campylobacterales	Campylobacteraceae	Campylobacter	0	0	0	0	0	0	0	0	0	0	0	0	0	0	0	0	0	0	0	0	0	0	0	0	0	0	0	0	0	0	0	0	0	0	0	0	0	0	0	0	0	0	0	0
Bacteria	Proteobacteria	Alphaproteobacteria	Rhizobiales	Rhizobiales_IncertaeSedis	un_Rhizobiales_IncertaeSedis	0.172712	0.0573042	0.0699214	0.203782	0.0529402	0.0328826	0.286228	0.0815096	0.040843	0.278096	0.089551	0.0698353	0.248311	0.0368113	0.147911	0.00405663	0	0.00401671	0.00815794	0.0121256	0	0	0	0	0.0243388	0.0321295	0	0.00813835	0.0202642	0	0.01629	0.00812051	0	0.0325243	0	0	0	0.0202569	0	0.00406504	0.0243309	0	0.00406471	0.0121502
Bacteria	Planctomycetota	Planctomycetes	Gemmatales	Gemmataceae	un_Gemmataceae	0.243568	0.278335	0.234442	0.146723	0.207689	0.283612	0.20036	0.273057	0.151119	0.208572	0.248301	0.0739432	0.207604	0.143155	0.230083	0.0567928	0.0161773	0	0.0367107	0.00808375	0.00401494	0.0528584	0.0242679	0	0.0243388	0.0449814	0.00804279	0.0284842	0.0283699	0	0.14661	0.0527833	0	0.0731797	0.0163245	0	0.0648692	0.0243082	0	0.0569106	0.0162206	0	0.028453	0.0283504
Bacteria	NB1-j	un_NB1-j	un_NB1-j	un_NB1-j	un_NB1-j	0	0.00818632	0.0205651	0.0122269	0.00814465	0.0616548	0.00408898	0	0.0204215	0.00817929	0	0.00821591	0.012212	0.0163606	0.0246518	0.032453	0.0363989	0.00401671	0.0489476	0.0242512	0	0.0447264	0.0323572	0	0.0202823	0.070685	0.00402139	0.0203459	0.0364756	0	0.0325799	0.0527833	0	0.0243932	0.061217	0	0.00810866	0.0202569	0	0.0243902	0.0446067	0	0.0243883	0.0162002
Bacteria	Proteobacteria	Gammaproteobacteria	Burkholderiales	Nitrosomonadaceae	Nitrosomonas	0.008857	0.118702	0.0164521	0	0.179182	0.0369929	0.0163559	0.281208	0	0	0.24423	0.00821591	0	0.200417	0.0205432	0.00811326	0.00404433	0	0	0	0	0.0121981	0	0	0.0162259	0.00642591	0	0.00813835	0.0081057	0	0.0447974	0.00406025	0	0.0325243	0.0122434	0	0.0202716	0.00810274	0	0.0284553	0.0081103	0	0.0650354	0.00405006
Bacteria	Bacteroidota	Bacteroidia	Flavobacteriales	Weeksellaceae	Chryseobacterium	0	0	0	0	0	0	0	0	0	0	0	0	0	0	0	0.0121699	0	0	0	0	0	0.280556	0	0	0	0	0	0.00813835	0	0	0.0895948	0	0	0	0	0	0.0486519	0	0	0.0284553	0	0	0	0
Bacteria	Actinobacteriota	Thermoleophilia	Solirubrobacterales	Solirubrobacteraceae	Patulibacter	0.0044285	0	0.0287912	0	0	0.00822064	0	0	0.0204215	0	0	0.0287557	0.00407067	0	0.0123259	0.141982	0	0	0.00815794	0	0	0.0406603	0	0	0.0973552	0.00642591	0	0.134283	0	0	0.0692323	0	0	0.138228	0.0938661	0	0.0729779	0.00405137	0	0.0447154	0	0	0.166653	0
Bacteria	Proteobacteria	Gammaproteobacteria	Diplorickettsiales	Diplorickettsiaceae	Rickettsiella	0	0	0.0822605	0	0	0.0452135	0	0.00407548	0.040843	0	0	0.0328637	0	0.00409015	0.0205432	0	0.00404433	0	0.00407897	0	0	0.00406603	0.00404465	0	0.00405647	0.00642591	0	0.00813835	0.00405285	0	0	0.00406025	0	0.0162621	0.00408113	0	0	0.00405137	0	0	0.0121655	0	0	0.00810012
Bacteria	Actinobacteriota	Actinobacteria	Propionibacteriales	Nocardioidaceae	Aeromicrobium	0.212568	0.0736769	0.279686	0.273068	0.0488679	0.13153	0.261694	0.0489057	0.134782	0.220841	0.048846	0.230046	0.195392	0.0490818	0.102716	0.0202832	0.024266	0	0.0244738	0.0202094	0	0.0162641	0.0283126	0	0.00811293	0.00642591	0	0.0203459	0.0486342	0	0.0895948	0.0568436	0	0.0650486	0.122434	0	0.0405433	0.0364623	0	0.00406504	0.0162206	0	0.0731648	0.0243004
Bacteria	Proteobacteria	Alphaproteobacteria	Caulobacterales	Hyphomonadaceae	SWB02	0.163855	0.278335	0.0205651	0.0733616	0.0936635	0.0287722	0.0531567	0.183397	0.0449273	0.126779	0.150609	0.0123239	0.097696	0.204507	0.0205432	0	0.00808865	0	0.00815794	0	0	0	0	0	0	0.0192777	0	0	0	0	0.00814498	0	0	0	0	0	0.00405433	0.0162055	0	0	0	0	0.0203236	0.00405006
Bacteria	Bacteroidota	Bacteroidia	Chitinophagales	Chitinophagaceae	Terrimonas	0.203711	0.0163726	0	0.142648	0.0325786	0.00411032	0.11858	0.0448303	0.0449273	0.139048	0.0284935	0.0246477	0.276805	0.0245409	0.0164345	0	0	0	0.0203948	0	0.00401494	0.0121981	0	0	0.0162259	0	0	0.0406918	0	0	0.0773773	0.00406025	0	0.00813107	0	0	0.0202716	0	0	0.0121951	0.00405515	0	0.0203236	0
Bacteria	Proteobacteria	Gammaproteobacteria	Burkholderiales	SC-I-84	un_SC-I-84	0.0132855	0.00409316	0.0123391	0.00407564	0.00407232	0.0164413	0.0286228	0.00815096	0	0	0	0.00410796	0	0.0163606	0.0246518	0.0162265	0.00808865	0	0.0693425	0.0121256	0.00401494	0.0243962	0.0161786	0.00401043	0.0243388	0.0257036	0	0.00813835	0.0081057	0	0.00814498	0.016241	0	0	0.0326491	0	0	0	0	0.0162602	0.0202758	0.00401381	0.00812942	0
Bacteria	Proteobacteria	Gammaproteobacteria	Salinisphaerales	Solimonadaceae	Polycyclovorans	0	0.024559	0.27146	0.0285295	0.0407232	0.0739858	0.00408898	0.00407548	0.0367587	0.00817929	0.0040705	0.0492955	0	0.00409015	0.0493036	0.00405663	0	0	0.00815794	0	0	0.00813206	0	0	0.00811293	0.0128518	0	0.0244151	0	0	0.01629	0	0	0.0162621	0.0122434	0	0.024326	0	0	0.0284553	0.0283861	0	0.00406471	0.0121502
Bacteria	Proteobacteria	Alphaproteobacteria	Rhizobiales	un_Rhizobiales	un_Rhizobiales	0.20814	0.0122795	0.0164521	0.134496	0.00407232	0.0411032	0.269872	0	0.0530959	0.200393	0.016282	0.102699	0.146544	0.0122704	0.00821726	0.00405663	0.00404433	0	0.0163159	0.00404187	0.00401494	0.0121981	0.0242679	0	0	0.0192777	0	0.00813835	0.0081057	0	0.00814498	0.00406025	0	0.00813107	0.0122434	0	0	0.00405137	0	0.00406504	0.00405515	0	0.0203236	0.00405006
Bacteria	Proteobacteria	Gammaproteobacteria	Gammaproteobacteria_IncertaeSedis	-	Berkiella	0.0132855	0.00409316	0	0.268993	0.00814465	0	0.0654236	0.00407548	0.0040843	0.0286275	0.032564	0	0.0284947	0	0	0	0	0	0	0	0	0.203302	0.0283126	0	0	0	0	0.0732452	0.00405285	0	0	0	0	0	0	0	0	0	0	0	0	0	0.00406471	0
Bacteria	Firmicutes	Clostridia	Caldicoprobacterales	Caldicoprobacteraceae	Caldicoprobacter	0.0044285	0.00409316	0.00822605	0.0122269	0.00814465	0.0904271	0	0.00815096	0.040843	0.00408965	0.008141	0.00410796	0	0	0.0698467	0.032453	0.012133	0.00803342	0.0122369	0.0202094	0	0.0121981	0.00808931	0	0.00405647	0.0128518	0	0.00406918	0.0243171	0	0.01629	0.016241	0.00401978	0.0203277	0.061217	0.00401574	0.0162173	0.0162055	0	0.00813008	0.0162206	0	0.0162588	0.0283504
Bacteria	Armatimonadota	Fimbriimonadia	Fimbriimonadales	Fimbriimonadaceae	un_Fimbriimonadaceae	0.159426	0.0122795	0.0287912	0.0733616	0	0.0287722	0.0858685	0.00815096	0.0122529	0.241289	0.0203525	0.00821591	0.146544	0.0204507	0.0369777	0.121699	0.00404433	0	0.106053	0.00404187	0	0.178905	0	0	0.247444	0	0	0.069176	0	0	0.264712	0.00406025	0	0.138228	0	0	0.0932495	0.00405137	0	0.158537	0.0202758	0	0.0609707	0.00405006
Bacteria	Proteobacteria	Gammaproteobacteria	Enterobacterales	Alteromonadaceae	Rheinheimera	0	0	0	0	0	0	0	0	0	0	0	0	0	0	0	0	0	0	0	0	0	0	0	0	0	0	0	0	0	0	0	0	0	0	0	0	0	0	0	0	0	0	0	0
Bacteria	Firmicutes	Clostridia	Lachnospirales	Lachnospiraceae	un_Lachnospiraceae	0	0.00818632	0	0.0203782	0	0.0205516	0	0	0.0204215	0	0.008141	0.00821591	0.00407067	0	0.0287604	0	0.012133	0	0.00407897	0	0	0.00813206	0.012134	0.00401043	0.0162259	0.0257036	0	0.00813835	0.0081057	0	0.01629	0.00406025	0	0.0325243	0.0244868	0	0.0202716	0.0202569	0.00401494	0.00406504	0.0081103	0.00401381	0.00406471	0.0202503
Bacteria	Chloroflexi	Anaerolineae	SBR1031	un_SBR1031	un_SBR1031	0.185997	0.0286521	0.0616954	0.126345	0.0162893	0.25484	0.0695126	0.0326038	0.224636	0.204482	0.008141	0.151994	0.134332	0.00818029	0.0698467	0.00405663	0	0	0	0	0	0.00406603	0	0	0	0	0	0	0	0	0.00814498	0	0	0.00406554	0	0	0.012163	0	0	0	0	0	0.028453	0
Bacteria	Actinobacteriota	Actinobacteria	Propionibacteriales	Nocardioidaceae	Actinopolymorpha	0	0.00409316	0.0123391	0	0.00407232	0	0	0	0.0040843	0	0	0.0287557	0	0.0163606	0.0328691	0.0405663	0.0727979	0.00401671	0.0938163	0.0727537	0.00401494	0.0528584	0.0485358	0	0.0770729	0.0835368	0.00804279	0.0284842	0.0445813	0	0.0651598	0.0527833	0	0.0447209	0.25303	0	0.0527063	0.0931815	0	0.0365854	0.0689376	0	0.0691001	0.0405006
Bacteria	Myxococcota	Polyangia	VHS-B3-70	un_VHS-B3-70	un_VHS-B3-70	0.0752845	0	0	0.0366808	0	0	0.0654236	0	0	0.249468	0	0	0.0936253	0	0	0	0	0	0	0	0	0	0	0	0	0	0	0	0	0	0	0	0	0	0	0	0	0	0	0	0	0	0	0
Bacteria	Proteobacteria	Gammaproteobacteria	Burkholderiales	Nitrosomonadaceae	Ellin6067	0.20814	0.0368384	0.148069	0.207858	0.00407232	0.13153	0.20036	0.0163019	0.0612645	0.245379	0.016282	0.0616194	0.248311	0.0327212	0.0986072	0.0202832	0	0	0.0448687	0.00404187	0	0.00813206	0.00404465	0	0.0527341	0.0192777	0	0.0366226	0	0	0.19548	0.00812051	0	0.0772452	0.0204057	0	0.0405433	0	0	0.0731707	0.0324412	0	0.0894236	0.00810012
Bacteria	Planctomycetota	Planctomycetes	Pirellulales	Pirellulaceae	un_Pirellulaceae	0.017714	0.208751	0.242669	0.0407564	0.0488679	0.156192	0.0736016	0.175246	0.200131	0.0449861	0.0691985	0.0780512	0.048848	0.155426	0.0986072	0.0446229	0.0161773	0	0.0938163	0	0	0.0203302	0.00404465	0	0.0202823	0.0128518	0	0.00813835	0.00405285	0	0.0122175	0.00406025	0.00401978	0.0203277	0.0122434	0	0.0202716	0.00405137	0	0.0162602	0.0121655	0	0.0325177	0.00405006
Bacteria	Proteobacteria	Gammaproteobacteria	Gammaproteobacteria_IncertaeSedis	-	Acidibacter	0.0309995	0	0.0123391	0.0285295	0	0.00822064	0.0408898	0.00815096	0.0285901	0.0122689	0.008141	0.0492955	0.0447773	0.00818029	0.0575209	0.198775	0.0202216	0.00401671	0.0285528	0.0121256	0.00802987	0.0365943	0.00404465	0	0.0121694	0.0642591	0	0.0447609	0.0121585	0.00802987	0.0488699	0.016241	0	0.0203277	0.0530547	0	0.0891952	0.0162055	0	0.0325203	0.0121655	0	0.0406471	0.0202503
Bacteria	Actinobacteriota	Actinobacteria	0319-7L14	un_0319-7L14	un_0319-7L14	0	0.00409316	0	0	0	0	0	0	0.0040843	0	0.0040705	0	0	0	0.00821726	0.0121699	0.00404433	0	0.00407897	0.0242512	0	0	0.00404465	0	0	0.0128518	0	0.00813835	0.0243171	0	0.00814498	0.0243615	0	0	0.00816227	0	0	0.0162055	0	0	0.00405515	0	0	0.00405006
Bacteria	Gemmatimonadota	AKAU4049	un_AKAU4049	un_AKAU4049	un_AKAU4049	0	0	0.0205651	0.00407564	0.00814465	0.110979	0	0	0.0449273	0.0122689	0.0122115	0.0205398	0.012212	0.0163606	0.078064	0.0283964	0.0647092	0	0.0530266	0.0404187	0.00802987	0.0731886	0.0687591	0	0.0202823	0.070685	0	0.0651068	0.0770041	0	0.0122175	0.0690243	0	0.0487864	0.0652981	0	0.0162173	0.0729247	0	0.0284553	0.0608273	0	0.0325177	0.0810012
Bacteria	Elusimicrobiota	Elusimicrobia	Elulsimicrobia_IV	un_Elusimicrobia_IV	un_Elusimicrobia_IV	0	0	0.0904866	0	0.00814465	0.0739858	0	0.00407548	0.0367587	0	0	0.0534034	0.00407067	0	0.0903899	0.00811326	0	0	0.0122369	0	0	0.0121981	0.00404465	0	0	0.237759	0	0.0406918	0	0	0.00407249	0	0	0.00813107	0.0244868	0	0.0202716	0	0	0.0284553	0.0243309	0	0.00406471	0
Bacteria	Verrucomicrobiota	Verrucomicrobiae	UA11	un_UA11	un_UA11	0	0	0	0	0	0	0	0	0	0	0	0	0	0	0	0.223115	0	0	0.212106	0	0	0.219566	0	0	0.235275	0	0	0.113937	0	0	0.154755	0	0	0.207342	0	0	0.137847	0	0	0.158537	0	0	0.0406471	0
Bacteria	Proteobacteria	Gammaproteobacteria	Granulosicoccales	un_Granulosicoccales	un_Granulosicoccales	0	0	0	0	0	0	0	0	0	0	0	0	0	0	0	0	0	0	0.0163159	0	0	0	0	0	0	0	0	0	0	0	0	0	0	0	0	0	0	0	0	0	0	0	0	0
Bacteria	Myxococcota	Polyangia	Nannocystales	Nannocystaceae	un_Nannocystaceae	0	0.00409316	0.0164521	0.0366808	0	0.012331	0.0163559	0.00407548	0.0122529	0.00408965	0	0.0123239	0	0.00409015	0.0287604	0.0527362	0.024266	0	0.0775004	0.0282931	0.00401494	0.0447264	0.0566251	0	0.0770729	0.0771109	0	0.0203459	0.0405285	0	0.0529424	0.032482	0.00401978	0.052852	0.0489736	0.00401574	0.012163	0.032411	0	0.0650407	0.0324412	0.00401381	0.0203236	0.0364505
Bacteria	Bacteroidota	Kapabacteria	Kapabacteriales	un_Kapabacteriales	un_Kapabacteriales	0.0575705	0.0122795	0.0493563	0.0203782	0.012217	0.0493239	0.0736016	0.0244529	0.0285901	0.0245379	0.0284935	0.0328637	0.0692013	0.0368113	0.0123259	0.101416	0.00808865	0	0.0367107	0.0121256	0	0.0853867	0	0	0.0932987	0.10924	0	0.109868	0	0	0.232132	0	0	0.0325243	0.0285679	0	0.125684	0	0	0.138211	0.0364964	0	0.0243883	0.00405006
Bacteria	Actinobacteriota	Actinobacteria	Micromonosporales	Micromonosporaceae	Catellatospora	0.0044285	0.106422	0.0822605	0.0122269	0.0570125	0.0493239	0	0.0203774	0.0694331	0.00817929	0.0610575	0.0739432	0.00814133	0.0409015	0.078064	0.0405663	0.00808865	0.00401671	0.0734214	0.00404187	0	0.0406603	0.0161786	0	0.0162259	0.0321295	0	0.0447609	0.0202642	0	0.01629	0.00812051	0	0.0406554	0.0857038	0	0.024326	0.0283596	0	0.0121951	0.0446067	0	0.101618	0.00810012
Bacteria	Proteobacteria	Gammaproteobacteria	Xanthomonadales	Rhodanobacteraceae	Tahibacter	0.0044285	0.0409316	0	0	0.0203616	0	0.00817795	0.0163019	0	0.0204482	0.0040705	0	0.00407067	0.00409015	0	0.0283964	0	0	0.00407897	0	0	0.0121981	0	0	0.00405647	0	0	0.0203459	0	0	0.215842	0	0	0	0	0	0.012163	0	0	0.0284553	0	0	0.00812942	0
Bacteria	Gemmatimonadota	Longimicrobia	Longimicrobiales	Longimicrobiaceae	Longimicrobium	0	0	0	0	0	0	0.228983	0	0	0	0	0	0.024424	0	0.00410863	0	0	0	0	0	0	0	0	0	0	0	0	0	0	0	0	0	0	0	0	0	0	0	0	0	0	0	0	0
Bacteria	Actinobacteriota	Actinobacteria	Pseudonocardiales	Pseudonocardiaceae	Actinophytocola	0.225854	0.0286521	0.17686	0.126345	0.0244339	0.0493239	0.106313	0.0163019	0.0490116	0.0940618	0.040705	0.115023	0.215745	0.0818029	0.143802	0	0	0	0	0.0121256	0	0	0	0	0	0	0	0	0	0	0	0	0	0	0	0	0	0	0	0	0	0	0	0
Bacteria	Proteobacteria	Gammaproteobacteria	Xanthomonadales	Rhodanobacteraceae	Rhodanobacter	0	0	0	0	0	0	0	0	0	0	0	0	0	0	0	0	0	0	0	0	0	0	0	0	0	0	0	0	0	0	0	0	0	0	0	0	0	0	0	0	0	0	0	0
Bacteria	Verrucomicrobiota	Chlamydiae	Chlamydiales	Parachlamydiaceae	Metachlamydia	0	0.221031	0.0616954	0	0.191399	0.0534342	0	0.101887	0.0326744	0	0.118045	0.0410796	0	0.114524	0.0123259	0	0	0	0	0	0	0.00813206	0	0	0	0	0	0.00406918	0	0	0.00407249	0	0	0.0243932	0.00816227	0	0	0	0	0.0162602	0	0	0.00812942	0.00405006
Bacteria	Proteobacteria	Alphaproteobacteria	Rhizobiales	Beijerinckiaceae	un_Beijerinckiaceae	0.070856	0.0327453	0.0370172	0.0692859	0.0692295	0.0164413	0.0286228	0.0407548	0.0204215	0.0408965	0.0366345	0.0164318	0.048848	0.0531719	0.0369777	0.032453	0.0202216	0.00803342	0.00815794	0.0161675	0	0.0406603	0.0525805	0	0.0365082	0.0642591	0.020107	0.0773143	0.0364756	0.00401494	0.0244349	0.0446628	0.0200989	0.0162621	0.0938661	0.0120472	0.0324346	0.0405137	0	0.0569106	0.052717	0.0160552	0.00812942	0.0162002
Bacteria	Bacteroidota	Bacteroidia	Flavobacteriales	Flavobacteriaceae	un_Flavobacteriaceae	0	0	0	0	0	0	0	0	0	0	0	0	0	0	0	0	0	0	0	0	0	0	0	0	0	0	0	0	0	0	0	0	0	0	0	0	0	0	0	0	0	0	0	0
Bacteria	Firmicutes	Bacilli	Thermoactinomycetales	Thermoactinomycetaceae	Thermoflavimicrobium	0	0.0204658	0.0123391	0.00407564	0	0	0	0.00407548	0.0163372	0.00408965	0.0040705	0.0205398	0	0	0.0410863	0.0121699	0.012133	0	0.0122369	0.0161675	0.00401494	0.0121981	0.012134	0	0.0121694	0.0321295	0.00402139	0.0162767	0.0283699	0	0.0244349	0.00406025	0	0.0121966	0.0244868	0	0.012163	0.032411	0	0.0121951	0.0162206	0	0.0121941	0
Bacteria	Proteobacteria	Alphaproteobacteria	Paracaedibacterales	Paracaedibacteraceae	Paracaedibacter	0.008857	0	0	0.0163026	0	0	0	0	0	0.00817929	0	0	0	0	0	0	0	0	0	0	0	0	0	0	0	0	0	0	0	0	0	0	0	0	0	0	0	0	0	0	0	0	0.0812942	0
Bacteria	Proteobacteria	Alphaproteobacteria	Reyranellales	Reyranellaceae	un_Reyranellaceae	0.026571	0.00818632	0.0246782	0.0203782	0	0.012331	0.0204449	0.0163019	0.0040843	0.0286275	0.0040705	0.0123239	0	0	0.00410863	0.0689627	0.00404433	0	0.0652635	0	0	0.0813206	0	0	0.121694	0	0	0.0854527	0	0	0.171045	0	0	0.105704	0.00408113	0	0.0283803	0	0	0.0934959	0	0	0.0650354	0
Bacteria	Firmicutes	Bacilli	Thermoactinomycetales	Thermoactinomycetaceae	Novibacillus	0	0.00409316	0.0329042	0	0	0.0657651	0.0122669	0	0.0040843	0.00408965	0	0.0123239	0.00407067	0.00818029	0.0534122	0.0121699	0.012133	0	0.0122369	0.0161675	0	0.00813206	0.00404465	0	0.00405647	0.0192777	0	0.0162767	0.0162114	0	0	0.00406025	0.00401978	0.00813107	0.0367302	0.00401574	0.00405433	0.00405137	0	0.0203252	0.0202758	0	0.0203236	0.00405006
Bacteria	Cyanobacteria	Cyanobacteriia	Cyanobacteriales	Nostocaceae	Nodularia	0	0	0	0	0	0	0	0	0	0	0	0	0	0	0	0	0	0	0	0	0	0	0	0	0	0	0	0	0	0	0	0	0	0	0	0	0	0	0	0	0	0	0	0
Bacteria	Proteobacteria	Alphaproteobacteria	Rhizobiales	Hyphomicrobiaceae	Hyphomicrobium	0.123998	0.0654906	0.0863735	0.057059	0.0162893	0.0493239	0.0817795	0.0489057	0.0694331	0.175855	0.016282	0.0657273	0.073272	0.0204507	0.0821726	0.0365097	0.024266	0	0.0693425	0.0606281	0.00401494	0.0243962	0.0364019	0.00401043	0.0121694	0.0771109	0	0.0162767	0.0202642	0	0.01629	0.0203013	0.00803955	0.0325243	0.0408113	0.00401574	0.012163	0.0486165	0	0.0325203	0.0324412	0	0.0365824	0.0121502
Bacteria	Proteobacteria	Alphaproteobacteria	Sphingomonadales	Sphingomonadaceae	Erythrobacter	0.0044285	0	0	0.00407564	0.00407232	0	0	0	0	0	0	0.0123239	0	0	0.00410863	0	0.0283103	0	0	0.0242512	0	0.00406603	0.0768484	0	0	0.0899627	0	0	0	0	0	0.00812051	0	0	0.134677	0	0.00405433	0.198517	0	0.00813008	0.210868	0	0	0.0850512
Bacteria	Proteobacteria	Alphaproteobacteria	Paracaedibacterales	Paracaedibacteraceae	un_Paracaedibacteraceae	0	0.0573042	0.00822605	0	0.109953	0	0.00408898	0.207849	0	0	0.187243	0.00821591	0	0.155426	0	0	0	0	0	0	0	0	0	0	0	0	0	0	0	0	0	0	0	0	0	0	0.00405433	0.0283596	0	0.00406504	0.0162206	0	0	0.0202503
Bacteria	Acidobacteriota	Thermoanaerobaculia	Thermoanaerobaculales	Thermoanaerobaculaceae	Thermoanaerobaculaceae_Subgroup10	0.061999	0.0982358	0.143956	0.0163026	0.0529402	0.0822064	0.0531567	0.199698	0.134782	0.0940618	0.207596	0.106807	0.0814133	0.139065	0.127368	0.00405663	0.0323546	0	0.0122369	0.0202094	0	0.0121981	0.0202233	0	0.00811293	0.0257036	0.00804279	0	0.0243171	0	0.0203625	0.00406025	0	0.0203277	0.0204057	0	0	0.0121541	0	0.0203252	0.0121655	0	0.0121941	0.0162002
Bacteria	Bacteroidota	Bacteroidia	Flavobacteriales	Crocinitomicaceae	Fluviicola	0	0	0	0	0	0	0	0	0	0	0	0	0	0.00409015	0	0	0.0808865	0	0.00407897	0.0687119	0	0	0.0849377	0	0	0.0449814	0	0.00406918	0.206695	0	0	0.0690243	0	0	0	0	0.00810866	0.00810274	0	0.0365854	0.0162206	0	0	0.0121502
Bacteria	Firmicutes	Bacilli	Thermoactinomycetales	Thermoactinomycetaceae	Laceyella	0.008857	0.00409316	0.00822605	0.00407564	0.00407232	0.0246619	0	0.0122264	0.0081686	0.00408965	0	0.0123239	0	0	0.0205432	0.0162265	0.00404433	0	0.0285528	0.00404187	0	0.0203302	0.0202233	0	0.0283953	0.0449814	0	0.00813835	0.0202642	0	0.0203625	0.0284218	0	0.0325243	0.0285679	0.00401574	0.00405433	0.00810274	0	0.00406504	0.00405515	0	0.00812942	0.00810012
Bacteria	Bacteroidota	Bacteroidia	Sphingobacteriales	Sphingobacteriaceae	Mucilaginibacter	0	0	0	0	0	0	0	0	0	0	0	0	0	0	0	0	0	0	0	0	0	0	0	0	0	0	0	0	0	0	0	0	0	0.00406554	0	0	0	0	0	0	0	0	0	0
Bacteria	Verrucomicrobiota	Verrucomicrobiae	Chthoniobacterales	Chthoniobacteraceae	Udaeobacter	0	0	0.0164521	0.0122269	0.00814465	0.0246619	0	0	0.0245058	0.00408965	0	0.0123239	0.012212	0	0.0164345	0	0.012133	0	0.0326318	0.00404187	0.00401494	0.00406603	0.0323572	0	0.00811293	0.0642591	0	0.00813835	0.0445813	0	0.01629	0.0284218	0.00401978	0.0365898	0.0326491	0	0.00405433	0.0121541	0.00401494	0.0203252	0.0162206	0	0	0.00810012
Bacteria	Cyanobacteria	Vampirivibrionia	Vampirovibrionales	Vampirovibrionaceae	Vampirovibrio	0	0	0	0	0	0	0	0	0	0	0	0	0	0	0	0	0.0283103	0	0	0.0161675	0	0	0	0	0	0.00642591	0	0	0	0	0.00407249	0.203013	0	0	0	0	0	0	0	0	0	0	0	0
Bacteria	Firmicutes	Bacilli	Paenibacillales	Paenibacillaceae	Cohnella	0.026571	0.0122795	0.0945996	0.00407564	0.0244339	0.0452135	0.00408898	0.0285283	0.126613	0.00817929	0.0203525	0.147886	0	0.0163606	0.0862813	0.0486796	0.0647092	0.00803342	0.0407897	0.105089	0	0.0650565	0.0768484	0.00802085	0.0324517	0.147796	0	0.0284842	0.0202642	0.00401494	0.0203625	0.15429	0.00401978	0.0325243	0.0816227	0	0.0324346	0.125593	0	0.0243902	0.0283861	0.00401381	0.0243883	0.0243004
Bacteria	Verrucomicrobiota	Verrucomicrobiae	Opitutales	Opitutaceae	Lacunisphaera	0.0221425	0.00818632	0.0123391	0.00407564	0.0325786	0.00411032	0	0.0122264	0.0326744	0.00817929	0.0040705	0.0575114	0.00814133	0.00409015	0.00821726	0.0405663	0	0	0.101974	0	0	0.101651	0.0161786	0	0.0121694	0.0321295	0	0.158698	0.0162114	0	0	0.016241	0	0.0406554	0.0693793	0	0.0729779	0.0364623	0	0.0853659	0.137875	0	0.0203236	0.0364505
Bacteria	Proteobacteria	Gammaproteobacteria	Burkholderiales	Hydrogenophilaceae	Thiobacillus	0.017714	0.0368384	0.197425	0	0.0325786	0.110979	0.0163559	0.0163019	0.081686	0.0204482	0.016282	0.131455	0.0692013	0.0531719	0.0944985	0.0243398	0	0	0.00815794	0.00808375	0	0	0	0	0.0121694	0.00642591	0	0.0122075	0.00405285	0	0.00407249	0.00406025	0	0.00406554	0	0	0.0283803	0	0	0	0.0121655	0	0.00406471	0.00810012
Bacteria	Actinobacteriota	Actinobacteria	Frankiales	Sporichthyaceae	un_Sporichthyaceae	0	0.00409316	0.00822605	0	0	0.0369929	0	0.00407548	0	0	0.0040705	0.0164318	0	0.00409015	0.00821726	0	0.0161773	0	0.0203948	0.0202094	0.00802987	0.0203302	0.0242679	0	0.00405647	0.0128518	0	0.00406918	0.0243171	0	0	0.0690243	0	0.00813107	0.0408113	0	0.0162173	0.0729247	0	0	0.0324412	0	0.00406471	0.0486007
Bacteria	Abditibacteriota	Abditibacteria	Abditibacteriales	Abditibacteriaceae	Abditibacterium	0.0132855	0.00409316	0.00822605	0.00815129	0.0285063	0	0.0163559	0.00815096	0.0040843	0	0	0.00821591	0.00814133	0.0122704	0	0.0243398	0	0	0.0203948	0	0	0.0691226	0	0	0.105468	0.0128518	0	0.0203459	0	0	0.0325799	0	0	0.0162621	0	0	0.0648692	0	0	0.0243902	0	0	0.028453	0.00405006
Bacteria	Proteobacteria	Alphaproteobacteria	Azospirillales	un_Azospirillales	un_Azospirillales	0.0221425	0.00818632	0.0370172	0.00815129	0	0.0164413	0.0122669	0.00407548	0.0040843	0.0122689	0	0.00410796	0.0203533	0	0.0410863	0.00811326	0.012133	0.00401671	0.0122369	0.0121256	0.00401494	0.00813206	0.0202233	0	0.0121694	0.0257036	0	0.0284842	0.0162114	0	0.00814498	0.016241	0	0.0162621	0.0367302	0	0.00405433	0.0202569	0	0.00813008	0.0283861	0	0.0243883	0.0202503
Bacteria	Proteobacteria	Alphaproteobacteria	un_Alphaproteobacteria	un_Alphaproteobacteria	un_Alphaproteobacteria	0.044285	0.0982358	0.189199	0.0978155	0.0733018	0.110979	0.0695126	0.0815096	0.11436	0.0613447	0.0854805	0.143778	0.0651307	0.0695325	0.11915	0.117642	0.0283103	0.00401671	0.11829	0.0161675	0	0.113849	0.0161786	0	0.0324517	0.0192777	0	0.126144	0.0081057	0.00401494	0.0692323	0.0243615	0	0.0935073	0.061217	0	0.0405433	0.0162055	0	0.0772358	0.0121655	0	0.0406471	0.00810012
Bacteria	Firmicutes	Bacilli	Thermoactinomycetales	Thermoactinomycetaceae	Pasteuria	0.0044285	0.0409316	0.0904866	0	0.0488679	0.0657651	0.00408898	0.0244529	0.0490116	0	0.065128	0.188966	0.00407067	0.0163606	0.0328691	0	0	0	0	0	0	0	0	0	0	0	0	0	0.00405285	0	0	0	0	0	0	0	0	0	0	0	0.00405515	0	0.00812942	0.00405006
Bacteria	Firmicutes	Bacilli	Thermoactinomycetales	Thermoactinomycetaceae	Planifilum	0	0.00409316	0.0123391	0.00815129	0	0.0164413	0	0	0.0163372	0.00408965	0	0	0.00407067	0.00818029	0.0164345	0.00811326	0.00808865	0	0.0122369	0.00404187	0	0.00813206	0	0	0.0202823	0.0128518	0	0.0162767	0.0121585	0	0.00407249	0	0	0.0243932	0.0122434	0	0.0202716	0.0283596	0.00401494	0.0203252	0	0	0.00812942	0
Bacteria	Actinobacteriota	Actinobacteria	Pseudonocardiales	Pseudonocardiaceae	Amycolatopsis	0.0044285	0	0	0.0122269	0	0	0.0449787	0	0	0	0	0	0.012212	0	0	0	0	0	0	0	0	0	0	0	0.0121694	0	0.00402139	0	0	0	0	0.0852653	0.108534	0	0.0163245	0.124488	0.0162173	0.0850788	0.188702	0.00813008	0.0729927	0.108373	0	0
Bacteria	Bacteroidota	Bacteroidia	Cytophagales	Cytophagaceae	Siphonobacter	0	0	0	0	0	0	0	0	0	0	0	0	0	0	0	0	0	0	0	0	0	0	0	0	0	0	0	0	0	0	0	0	0	0	0	0	0	0	0	0	0	0	0	0
Bacteria	Firmicutes	Clostridia	Oscillospirales	Hungateiclostridiaceae	Ruminiclostridium	0.0044285	0.00818632	0.0123391	0.00815129	0.00407232	0.012331	0	0.00407548	0.0163372	0	0	0.0287557	0	0	0.0164345	0.0162265	0.012133	0	0.0285528	0.00808375	0	0.00406603	0.012134	0	0.00405647	0.00642591	0.00402139	0.00813835	0.0121585	0	0.00407249	0.0121808	0	0.0325243	0.0489736	0	0.012163	0.00405137	0	0.00813008	0.0121655	0	0.0121941	0.0243004
Bacteria	Armatimonadota	Armatimonadia	Armatimonadales	un_Armatimonadales	un_Armatimonadales	0	0.00409316	0	0	0	0.00411032	0	0	0	0	0	0	0	0	0	0	0	0	0.0163159	0	0	0.00406603	0	0	0.0162259	0	0	0	0	0	0	0	0	0.00813107	0	0	0.00810866	0	0	0.0121951	0	0	0.0243883	0
Bacteria	Myxococcota	Polyangia	Blfdi19	un_Blfdi19	un_Blfdi19	0.0132855	0	0.0164521	0	0.00407232	0.00822064	0.0204449	0.00815096	0.0367587	0	0.016282	0.115023	0	0	0.0123259	0.178492	0	0.00401671	0.0571056	0	0	0.101651	0	0	0.0446211	0.0128518	0	0.126144	0	0	0.00814498	0	0	0.00406554	0.00408113	0	0.0608149	0	0	0.0406504	0.0283861	0	0.00812942	0
Bacteria	Actinobacteriota	Thermoleophilia	Solirubrobacterales	Solirubrobacteraceae	un_Solirubrobacteraceae	0.044285	0.00818632	0.143956	0.0652103	0.012217	0.0246619	0.0899575	0.0122264	0.0530959	0.0449861	0.0040705	0.184858	0.0569893	0.00409015	0.0657381	0.0202832	0	0	0.00407897	0	0	0.0121981	0.00404465	0	0.00405647	0	0	0.0244151	0	0	0.0122175	0	0	0.0284588	0.00408113	0	0.0527063	0.00405137	0	0.00813008	0.0081103	0	0.0569059	0
Bacteria	Firmicutes	Bacilli	Exiguobacterales	Exiguobacteraceae	Exiguobacterium	0.0132855	0.00409316	0.119278	0.0122269	0.00407232	0.12331	0.00408898	0.0122264	0.183793	0.0245379	0.040705	0.0410796	0.00407067	0.00818029	0.0616295	0.00405663	0.0889752	0	0	0.0889212	0	0.00813206	0.0283126	0	0	0.00642591	0	0	0.0081057	0	0	0.0568436	0.00401978	0	0	0	0	0.0283596	0.00401494	0.00406504	0.0081103	0	0.00406471	0
Bacteria	Proteobacteria	Gammaproteobacteria	Burkholderiales	Methylophilaceae	MM2	0	0.0163726	0.0411303	0	0.0325786	0.0534342	0	0.0163019	0.0653488	0	0.016282	0.0123239	0	0.0122704	0.0164345	0.0243398	0.0970638	0	0.11829	0.105089	0.0160597	0.0325283	0.093027	0.00401043	0.0243388	0.0578332	0.00402139	0.0528993	0.0607927	0.00401494	0.0407249	0.0933858	0.0160791	0.0569175	0.0448925	0	0.0202716	0.032411	0.00401494	0.0447154	0.0364964	0.00401381	0.00812942	0.0121502
Bacteria	Bacteroidota	Bacteroidia	Chitinophagales	un_Chitinophagales	un_Chitinophagales	0.008857	0.00409316	0.00822605	0.0529834	0	0.0287722	0.0163559	0	0.0163372	0.0204482	0	0.0164318	0.0284947	0	0	0	0	0	0	0	0	0.00406603	0	0	0	0	0	0.00813835	0	0	0	0	0	0.0121966	0.0122434	0	0.182445	0	0	0.0934959	0.0405515	0	0.0406471	0.00810012
Bacteria	Verrucomicrobiota	Chlamydiae	Chlamydiales	Parachlamydiaceae	Protochlamydia	0.0398565	0.00818632	0.00822605	0.0366808	0.00407232	0.00822064	0.0695126	0.0244529	0.0040843	0.0245379	0.0447755	0.00821591	0.073272	0.179966	0.0246518	0	0	0	0	0.00404187	0	0.00406603	0.00404465	0	0	0	0	0.00406918	0.00405285	0	0	0	0	0	0	0	0	0	0	0	0	0	0.00406471	0
Bacteria	Verrucomicrobiota	Verrucomicrobiae	Pedosphaerales	Pedosphaeraceae	DEV008	0.017714	0	0	0	0	0	0.0163559	0	0	0.0449861	0	0	0	0	0	0.150095	0	0	0.146843	0	0	0.178905	0	0	0.0121694	0	0	0.130214	0	0	0.0773773	0	0	0.0894418	0	0	0.0527063	0	0	0.105691	0	0	0.0325177	0
Bacteria	Planctomycetota	OM190	un_OM190	un_OM190	un_OM190	0.0044285	0.0573042	0.17686	0	0.012217	0.0575445	0.0204449	0.0203774	0.0694331	0	0.008141	0.0492955	0.012212	0.0490818	0.0821726	0	0.012133	0	0.0489476	0.0121256	0	0.00813206	0.00808931	0	0.00405647	0.0128518	0	0.00813835	0	0	0.00814498	0.0203013	0	0.0284588	0.0122434	0	0.00405433	0.00405137	0	0.0203252	0	0	0.00812942	0.00405006
Bacteria	Myxococcota	Polyangia	Polyangiales	Polyangiaceae	Aetherobacter	0	0	0.0411303	0.0163026	0	0.00822064	0.00817795	0.0122264	0.0326744	0.00408965	0	0.00410796	0.012212	0.00409015	0.0534122	0.0202832	0.012133	0.00401671	0.0244738	0.0121256	0	0.0162641	0.0161786	0	0.00405647	0.0128518	0	0	0.0243171	0	0.00407249	0.0203013	0	0.0284588	0.0367302	0	0.00405433	0.00810274	0	0.0284553	0.0283861	0	0.0121941	0.0162002
Bacteria	Firmicutes	Moorellia	Desulfitibacterales	Desulfitibacteraceae	Desulfitibacter	0	0	0.0123391	0.00407564	0	0.00411032	0	0	0.0040843	0	0	0	0	0.00409015	0.0123259	0.00811326	0.00404433	0	0.00407897	0.00808375	0.00401494	0.0121981	0.00808931	0	0.00405647	0	0	0	0.00405285	0	0.00407249	0.00406025	0	0	0.0122434	0	0	0.00405137	0	0	0.00405515	0	0	0.00405006
Bacteria	Myxococcota	Polyangia	FFCH16767	un_FFCH16767	un_FFCH16767	0	0.00409316	0.0493563	0.00815129	0.0162893	0.0328826	0.00408898	0	0.0040843	0.00408965	0.0122115	0.00821591	0.00407067	0	0.0903899	0	0	0	0.00815794	0	0	0.00813206	0	0	0.00811293	0	0.00402139	0.0406918	0	0	0.0610874	0	0	0.174818	0	0	0.0324346	0	0	0.101626	0.00405515	0	0.0243883	0.00405006
Bacteria	Acidobacteriota	Vicinamibacteria	Vicinamibacteria_Subgroup17	un_Vicinamibacteria_Subgroup17	un_Vicinamibacteria_Subgroup17	0.026571	0.024559	0.0822605	0.00815129	0.0488679	0.0534342	0.0122669	0	0.0204215	0.0245379	0.0203525	0.0410796	0.00407067	0.00409015	0.0123259	0	0	0	0.0122369	0	0	0.00813206	0	0	0.00405647	0.00642591	0	0.00406918	0	0	0.0285074	0	0	0	0.00408113	0	0.00405433	0	0	0.0162602	0	0	0	0
Bacteria	Proteobacteria	Gammaproteobacteria	Burkholderiales	Methylophilaceae	Methylobacillus	0	0	0	0	0	0.00411032	0	0	0	0	0	0.00821591	0	0	0	0.0121699	0.0606649	0.00401671	0	0.0565862	0.00802987	0	0.17392	0	0.00811293	0.0321295	0	0.00813835	0.158061	0.00401494	0.0244349	0.0568436	0.00401978	0	0.00816227	0.00401574	0.00810866	0.170158	0	0.00406504	0.12571	0	0	0.0283504
Bacteria	Bacteroidota	Bacteroidia	Sphingobacteriales	env.OPS 17	un_env.OPS 17	0	0.0695837	0.172747	0.00815129	0.154748	0.164413	0.00408898	0.114113	0.0735174	0	0.170961	0.115023	0	0.0899832	0.078064	0.0121699	0	0	0.0203948	0.00808375	0	0.0121981	0	0	0.0243388	0	0	0.0366226	0.0081057	0	0.0325799	0	0	0.00813107	0	0	0	0.00405137	0	0.0447154	0.0648824	0	0	0.00810012
Bacteria	Latescibacterota	un_Latescibacterota	un_Latescibacterota	un_Latescibacterota	un_Latescibacterota	0.115141	0.0163726	0.0493563	0.0937398	0.00814465	0.0411032	0.102224	0.0163019	0.0367587	0.0981515	0	0.0492955	0.118049	0.00409015	0.00821726	0.00405663	0.00808865	0	0.0122369	0.0161675	0	0.0203302	0.00808931	0	0	0.0257036	0	0.0122075	0.0121585	0	0.0122175	0.00812051	0	0.0121966	0.0163245	0	0.00405433	0.00810274	0	0.00813008	0.0081103	0	0.0406471	0.00405006
Bacteria	Bacteroidota	Bacteroidia	Cytophagales	Spirosomaceae	Emticicia	0.0664275	0	0	0.0529834	0	0	0.0858685	0	0	0.167675	0	0	0.118049	0	0	0	0	0	0	0	0	0	0	0	0	0	0	0	0	0	0	0	0	0	0	0	0	0	0	0	0	0	0	0
Bacteria	Proteobacteria	Gammaproteobacteria	Burkholderiales	A21b	un_A21b	0.0664275	0.00818632	0.0164521	0.0611347	0	0	0.167648	0	0	0.130869	0	0	0.073272	0	0	0	0	0	0	0	0	0.00406603	0	0	0.00405647	0	0	0.00813835	0	0	0.01629	0	0	0.0162621	0	0	0.00810866	0	0	0.00813008	0	0	0.00812942	0
Bacteria	Planctomycetota	Planctomycetota_Pla4	un_Planctomycetota_Pla4	un_Planctomycetota_Pla4	un_Planctomycetota_Pla4	0	0.163726	0.0287912	0.0122269	0.142531	0.0246619	0	0.167095	0.0530959	0.00408965	0.08141	0.0534034	0	0.0736226	0.00821726	0.0121699	0.00404433	0	0.0203948	0	0	0.0203302	0	0	0.00811293	0.0192777	0	0.0244151	0	0	0	0	0	0.0691141	0.00816227	0	0.024326	0	0	0.117886	0.0121655	0	0.0243883	0.00405006
Bacteria	Acidobacteriota	Holophagae	Holophagae_Subgroup7	un_Holophagae_Subgroup7	un_Holophagae_Subgroup7	0.0044285	0	0.0205651	0.0285295	0	0.0698755	0	0.00815096	0.040843	0	0.016282	0.0698353	0.0407067	0	0.0205432	0.0527362	0.0161773	0	0.0571056	0.0282931	0	0.0487924	0.0161786	0	0.166315	0.0385555	0	0.0569685	0.0243171	0	0.0203625	0.0203013	0	0.00813107	0.0367302	0	0.0162173	0.0162055	0	0.0121951	0.0243309	0	0.0162588	0.00405006
Bacteria	Firmicutes	Bacilli	Thermoactinomycetales	Thermoactinomycetaceae	un_Thermoactinomycetaceae	0	0.00818632	0.0411303	0	0	0.0205516	0	0	0.0163372	0	0	0.0287557	0.00407067	0.00818029	0.0205432	0.00811326	0.00404433	0	0.0285528	0.0161675	0	0.0284622	0.012134	0	0.0243388	0.00642591	0	0	0.00405285	0	0	0.0243615	0	0.00406554	0.0204057	0.00401574	0	0.00810274	0	0.0162602	0.0081103	0	0.00406471	0
Bacteria	Actinobacteriota	Actinobacteria	Propionibacteriales	Propionibacteriaceae	Cutibacterium	0	0	0.00411303	0	0	0	0	0	0	0.00408965	0	0	0.00407067	0	0.00410863	0	0	0	0	0	0	0	0	0	0	0	0	0	0	0	0	0	0	0	0	0	0	0	0	0	0	0	0.00406471	0
Bacteria	Chloroflexi	Chloroflexia	Chloroflexales	Chloroflexaceae	Chloroploca	0.017714	0.07777	0.164521	0.00407564	0.138459	0.0575445	0.0163559	0.134491	0.0776017	0.00408965	0.0773395	0.0739432	0	0.0940734	0.147911	0.00811326	0.00404433	0	0.00815794	0.00404187	0	0	0	0	0.0365082	0	0	0	0.00405285	0	0.00407249	0	0	0.00406554	0	0	0.00405433	0	0	0	0.00405515	0	0.00812942	0.00405006
Bacteria	Proteobacteria	Alphaproteobacteria	Acetobacterales	Acetobacteraceae	Roseomonas	0	0.00409316	0	0.00407564	0.0162893	0.00822064	0	0	0	0	0	0.00410796	0	0	0	0.0243398	0	0	0.0530266	0.0121256	0	0.0609905	0	0	0.0446211	0.0128518	0	0.0162767	0.00405285	0	0.0325799	0.0121808	0	0.0162621	0.163245	0	0.0608149	0.0567192	0	0.0162602	0.0162206	0	0.0162588	0.105302
Bacteria	Actinobacteriota	Actinobacteria	Corynebacteriales	Corynebacteriaceae	Corynebacterium	0.0044285	0.00818632	0	0	0.00407232	0.00822064	0.0122669	0	0.0040843	0	0	0	0	0	0.00410863	0	0	0	0	0	0	0	0	0	0	0	0	0	0	0	0	0	0	0	0	0	0	0	0	0	0	0	0	0
Bacteria	Proteobacteria	Gammaproteobacteria	Salinisphaerales	Solimonadaceae	Panacagrimonas	0	0	0.0246782	0.00407564	0.00407232	0.00822064	0.00817795	0	0	0	0	0.0205398	0.00407067	0	0.0123259	0.158209	0	0	0.0693425	0.00808375	0	0.0569245	0	0	0.0405647	0	0.00402139	0.162767	0	0	0.0692323	0.00406025	0	0.0406554	0.00408113	0	0.125684	0.00405137	0	0.0569106	0.00405515	0	0.0243883	0
Bacteria	Proteobacteria	Alphaproteobacteria	Elsterales	un_Elsterales	un_Elsterales	0	0.00409316	0.0123391	0.00407564	0	0	0.00817795	0	0	0	0	0.0123239	0	0	0	0.0567928	0.00404433	0	0.155001	0.00808375	0	0.0609905	0	0	0.0162259	0.0642591	0	0.0854527	0	0	0.00407249	0.00406025	0	0.0121966	0.0285679	0	0	0.00405137	0	0.0447154	0.0202758	0	0.00812942	0.00810012
Bacteria	Proteobacteria	Gammaproteobacteria	un_Gammaproteobacteria	un_Gammaproteobacteria	un_Gammaproteobacteria	0.0044285	0	0	0.00407564	0.0447956	0	0.00817795	0.158944	0	0	0.056987	0	0.00814133	0.0490818	0.0164345	0	0	0	0.00407897	0	0	0.00406603	0	0	0.00405647	0.00642591	0	0.00406918	0	0	0	0	0	0	0.0244868	0	0.00405433	0.00405137	0	0	0.00405515	0	0.0203236	0.00810012
Bacteria	Firmicutes	Desulfotomaculia	Desulfotomaculales	Desulfotomaculaceae	Desulfohalotomaculum	0	0	0.0287912	0.00815129	0	0.0164413	0	0	0.0081686	0	0	0.00821591	0	0.00409015	0.0123259	0.00405663	0.00808865	0	0	0	0.00401494	0	0.00404465	0	0	0.0128518	0	0.00813835	0.00405285	0	0.01629	0	0	0.00813107	0.00816227	0	0.012163	0.00810274	0	0.00406504	0.0081103	0	0	0
Bacteria	Firmicutes	Clostridia	Clostridiales	Clostridiaceae	Clostridium_SensuStricto-13	0	0.00409316	0	0.00407564	0	0	0	0	0.0081686	0.00408965	0.0040705	0.0410796	0	0	0.00821726	0.0121699	0	0.00401671	0.00407897	0.0121256	0	0	0	0.00401043	0	0.00642591	0	0.00813835	0.0162114	0	0.00407249	0.0121808	0	0	0.0244868	0	0	0.00810274	0	0.00406504	0.0081103	0	0	0.00405006
Bacteria	Proteobacteria	Gammaproteobacteria	Burkholderiales	Methylophilaceae	Methylotenera	0	0.00818632	0.00411303	0	0.00407232	0.00822064	0	0.00407548	0.0122529	0	0	0	0	0.00818029	0.00410863	0	0	0	0	0	0	0	0	0	0	0	0	0	0	0	0	0	0	0	0.00408113	0	0	0	0	0	0	0	0	0
Bacteria	Chloroflexi	OLB14	un_OLB14	un_OLB14	un_OLB14	0.008857	0.0409316	0.13573	0.00815129	0.0162893	0.0657651	0.0245339	0.0407548	0.0490116	0.00817929	0.0122115	0.0575114	0.0203533	0.00818029	0.0369777	0.0811326	0	0	0.0326318	0.00404187	0	0.0731886	0	0	0.0365082	0.00642591	0	0.0976602	0	0	0.0692323	0	0.00401978	0.0691141	0.0122434	0	0.0202716	0.00810274	0	0.0162602	0.0162206	0	0.028453	0.00405006
Bacteria	Firmicutes	Clostridia	Peptostreptococcales-Tissierellales	Family XI	Tepidimicrobium	0.0044285	0	0.0164521	0.0122269	0	0.0328826	0	0	0.0245058	0	0.0040705	0.0205398	0.00407067	0	0.0657381	0.0162265	0	0	0.00815794	0.00808375	0	0.0121981	0.0202233	0	0.0121694	0	0.00402139	0.00406918	0.0162114	0	0.00814498	0.00406025	0	0.00406554	0.0285679	0	0.00810866	0.00810274	0	0.00406504	0.00405515	0	0.0121941	0
Bacteria	Proteobacteria	Alphaproteobacteria	Acetobacterales	Acetobacteraceae	un_Acetobacteraceae	0	0.00818632	0.0329042	0.00407564	0.0244339	0	0	0.0244529	0.0122529	0	0.032564	0.0123239	0.00407067	0.028631	0.00821726	0	0.00404433	0	0.00815794	0	0	0	0	0	0.0405647	0	0	0	0	0	0.00407249	0	0	0	0	0	0.00405433	0	0	0	0	0	0.00812942	0
Bacteria	Firmicutes	Desulfotomaculia	Desulfotomaculales	Desulfotomaculales_IncertaeSedis	Desulfallas-Sporotomaculum	0	0	0	0	0	0	0.00408898	0	0	0	0	0.00410796	0	0	0.0205432	0	0	0	0	0.00404187	0	0.00406603	0	0	0	0	0	0	0.00405285	0	0	0.00812051	0	0	0.0122434	0	0.00810866	0	0	0.00406504	0.0081103	0	0	0
Bacteria	Firmicutes	Clostridia	Peptostreptococcales-Tissierellales	Peptostreptococcaceae	Sporacetigenium	0	0	0.00822605	0.00407564	0	0.00411032	0	0	0.0040843	0.00408965	0	0.00821591	0	0	0.0123259	0.00811326	0	0	0	0.00404187	0.00401494	0.00406603	0.00808931	0	0.00405647	0.0192777	0	0.00813835	0	0	0	0	0	0.0121966	0	0	0	0.00405137	0	0.00813008	0.0081103	0	0	0.00810012
Bacteria	Proteobacteria	Gammaproteobacteria	Xanthomonadales	Xanthomonadaceae	Xanthomonas	0	0	0	0.00407564	0	0	0	0	0.0040843	0	0	0	0	0	0	0	0	0	0	0	0	0	0	0	0	0	0	0	0	0	0	0	0	0	0	0	0	0	0	0	0	0	0	0
Bacteria	Proteobacteria	Alphaproteobacteria	Sphingomonadales	Sphingomonadaceae	Ellin6055	0.008857	0.00409316	0.148069	0.114118	0	0.0246619	0.0204449	0.0163019	0.0449273	0.00817929	0.032564	0.0862671	0.012212	0.0327212	0.045195	0.0283964	0.00808865	0	0.0571056	0	0	0.00406603	0.012134	0	0.0243388	0.00642591	0	0.0122075	0.00405285	0	0.0122175	0	0	0	0.00816227	0	0.024326	0	0	0.0447154	0.0081103	0	0.00406471	0.0121502
Bacteria	Actinobacteriota	Actinobacteria	Propionibacteriales	Propionibacteriaceae	Haloactinopolyspora	0.0044285	0.00409316	0.0246782	0	0.00814465	0	0.0122669	0.0122264	0	0	0.0040705	0.00410796	0.00814133	0.0163606	0	0	0	0	0.00407897	0	0	0.00406603	0.00404465	0	0	0	0	0	0	0	0	0.00406025	0	0.00406554	0.00408113	0	0.00405433	0.113438	0	0	0.0770479	0	0.00406471	0.0202503
Bacteria	Proteobacteria	Gammaproteobacteria	Nitrosococcales	Nitrosococcaceae	SZB85	0	0	0	0.00407564	0	0.00411032	0	0	0	0.00408965	0	0	0	0	0.0287604	0.0121699	0.012133	0	0.0122369	0.00808375	0.00401494	0.00406603	0.012134	0	0.0162259	0.0128518	0	0.0244151	0.0081057	0	0.00814498	0.0284218	0	0.00813107	0.0244868	0	0.024326	0.0243082	0	0.0203252	0.0202758	0.00401381	0.0162588	0.0162002
Bacteria	Firmicutes	Clostridia	Peptostreptococcales-Tissierellales	Peptostreptococcaceae	Romboutsia	0.0044285	0	0.0164521	0	0	0.00411032	0	0.00407548	0.0122529	0	0	0.0410796	0.00407067	0	0.0369777	0	0.00404433	0	0.00407897	0	0	0.0121981	0.00404465	0	0.00811293	0.0128518	0	0.00813835	0	0	0	0	0	0	0.0367302	0	0.0283803	0.00405137	0	0.0162602	0.0081103	0	0.00812942	0.0162002
Bacteria	Firmicutes	Bacilli	Lactobacillales	Streptococcaceae	Streptococcus	0	0	0.00822605	0	0	0.00411032	0	0	0	0	0	0	0	0	0.00410863	0.00405663	0	0	0	0	0	0.00406603	0	0	0	0	0	0.00813835	0	0	0.00407249	0	0	0	0.00408113	0	0	0	0	0	0	0	0	0.00405006
Bacteria	Proteobacteria	Gammaproteobacteria	Burkholderiales	Rhodocyclaceae	Dechlorosoma	0	0	0	0	0	0	0	0	0	0	0	0	0	0	0	0	0	0	0	0	0	0	0	0	0	0	0	0	0	0	0	0	0	0	0	0	0	0	0	0	0	0	0	0
Bacteria	Proteobacteria	Alphaproteobacteria	Holosporales	Holosporaceae	un_Holosporaceae	0	0.07777	0.0123391	0.00407564	0.10588	0.00822064	0.00408898	0.142642	0.0367587	0	0.122115	0.0205398	0	0.0531719	0.0205432	0	0.00808865	0	0	0	0	0.00406603	0	0	0	0.00642591	0	0	0.00405285	0	0.00814498	0.00406025	0	0.00406554	0.00408113	0	0	0.00405137	0	0.00406504	0.0121655	0	0.00406471	0
Bacteria	Chloroflexi	Ktedonobacteria	Ktedonobacterales	Ktedonobacteraceae	1959-1	0	0	0	0.00407564	0	0	0	0	0	0	0	0	0	0	0	0.0202832	0.0687535	0	0.0122369	0.0525444	0	0.00813206	0.00404465	0	0.0283953	0.00642591	0.00804279	0.0325534	0.0162114	0.00401494	0.00407249	0	0.0281384	0.0203277	0.0204057	0.00401574	0.00405433	0.00810274	0	0.0121951	0.0162206	0.00802761	0.0121941	0.0243004
Bacteria	Firmicutes	Bacilli	Paenibacillales	Paenibacillaceae	Ammoniibacillus	0.0044285	0.024559	0.0205651	0	0	0.0369929	0	0	0	0	0	0.00821591	0	0	0.0369777	0.0243398	0.00808865	0	0.00407897	0.00404187	0.00401494	0	0.012134	0.00401043	0.00811293	0.0128518	0	0	0.0202642	0	0	0.00812051	0	0	0.0244868	0	0.0162173	0	0	0.00813008	0	0	0	0
Bacteria	Bacteroidota	Bacteroidia	Chitinophagales	Chitinophagaceae	Niabella	0	0	0	0	0	0	0	0	0	0	0	0	0	0	0	0	0	0	0	0	0	0	0	0	0	0	0	0	0	0	0	0	0	0	0	0	0	0	0	0	0	0	0	0
Bacteria	Firmicutes	Bacilli	Thermoactinomycetales	Thermoactinomycetaceae	Shimazuella	0	0	0	0	0	0	0	0.00407548	0	0	0	0.00821591	0	0	0	0.00405663	0.00808865	0	0.00815794	0.00808375	0	0.00406603	0	0.00802085	0.00405647	0.00642591	0	0.0122075	0	0	0.00407249	0.00812051	0	0.00813107	0.00816227	0	0.00405433	0.00405137	0	0.0121951	0.00405515	0	0.00812942	0.00405006
Bacteria	Firmicutes	Bacilli	Bacillales	Bacillaceae	Ureibacillus	0	0	0.00822605	0	0	0.012331	0	0	0.0040843	0	0	0	0	0.00409015	0.00410863	0.00811326	0.00404433	0	0.00407897	0	0	0	0	0	0	0	0	0.00813835	0.00405285	0	0.00407249	0	0	0.00406554	0.00408113	0	0	0	0	0.0121951	0	0	0.00406471	0
Bacteria	Firmicutes	Bacilli	Aneurinibacillales	Aneurinibacillaceae	Aneurinibacillus	0.0664275	0.00818632	0.0287912	0.0815129	0.012217	0.0698755	0.0449787	0.00815096	0.0449273	0.069524	0.0122115	0.102699	0.113979	0.0204507	0.045195	0	0	0	0.00407897	0.00404187	0	0.00406603	0.00404465	0	0	0	0	0.00813835	0.00405285	0	0	0.00406025	0	0	0.0163245	0	0.00810866	0	0	0	0.00405515	0	0.00406471	0.00810012
Bacteria	Actinobacteriota	Actinobacteria	Micromonosporales	Micromonosporaceae	Longispora	0.0044285	0.00409316	0	0	0.00407232	0.00411032	0	0	0.0040843	0	0.008141	0	0.00814133	0	0.0164345	0	0	0	0.00407897	0.00404187	0	0.0121981	0	0	0.00405647	0.00642591	0	0	0.00405285	0	0.00814498	0.00812051	0	0	0	0	0	0.0162055	0	0	0	0	0	0.00810012
Bacteria	Proteobacteria	Alphaproteobacteria	Azospirillales	Inquilinaceae	Inquilinus	0	0.0163726	0.0123391	0.00815129	0.0366509	0.00411032	0.0204449	0.00407548	0	0	0.008141	0.0205398	0.00407067	0.0122704	0.00821726	0.101416	0.00808865	0.0401671	0.0448687	0.00808375	0.0281045	0.0325283	0.00404465	0.0360938	0.0851858	0.070685	0.0683637	0.0732452	0.0081057	0.00401494	0.118102	0.00406025	0.0442176	0.0365898	0.0693793	0.00803148	0.137847	0.0202569	0.00401494	0.0365854	0.0364964	0.00802761	0.0487765	0.00405006
Bacteria	Proteobacteria	Alphaproteobacteria	Rhodospirillales	Magnetospirillaceae	un_Magnetospirillaceae	0	0.00409316	0.0205651	0	0	0	0	0	0.0081686	0	0.0040705	0.00410796	0	0	0	0	0	0	0.00407897	0.00404187	0	0	0	0	0	0.0128518	0	0	0	0	0.00407249	0.00406025	0	0	0.0408113	0	0	0.0567192	0	0	0.052717	0	0	0.137702
Bacteria	Acidobacteriota	Blastocatellia	11-24	un_11-24	un_11-24	0.137284	0.00818632	0.0164521	0.0815129	0.012217	0.0328826	0.122669	0.00815096	0.0285901	0.0531654	0.008141	0.00821591	0.085484	0	0.0287604	0.032453	0.00808865	0	0.0489476	0.0161675	0	0.0325283	0.0202233	0	0.00405647	0.0192777	0	0.0203459	0.0081057	0.00401494	0.00407249	0.00812051	0	0.00406554	0.0571359	0	0.0283803	0.0202569	0	0.0121951	0	0	0.0121941	0.0121502
Bacteria	Actinobacteriota	Actinobacteria	Propionibacteriales	Propionibacteriaceae	un_Propionibacteriaceae	0	0.00409316	0	0	0	0.012331	0	0	0.0081686	0	0	0	0	0.00409015	0.045195	0	0.012133	0	0	0.0161675	0	0.00813206	0.012134	0	0	0.0514073	0	0	0.0364756	0	0.00407249	0.016241	0	0	0.0448925	0	0.00405433	0.032411	0	0	0.0243309	0	0.00406471	0.0243004
Bacteria	Proteobacteria	Gammaproteobacteria	Burkholderiales	Burkholderiaceae	Lautropia	0	0	0	0	0	0	0.00408898	0	0	0	0	0	0	0.00409015	0	0	0	0	0	0	0	0	0	0	0	0	0	0	0	0	0	0.00406025	0	0	0	0	0	0	0	0	0	0	0	0
Bacteria	Firmicutes	Bacilli	Haloplasmatales	Haloplasmataceae	Haloplasma	0	0	0	0.00407564	0	0.00411032	0	0	0.0122529	0	0	0.0123239	0	0.00409015	0.0164345	0.00405663	0.00404433	0	0.0122369	0	0	0.00406603	0	0	0	0.0128518	0	0.00406918	0	0	0	0	0	0	0.00408113	0	0	0.00405137	0	0.00406504	0	0	0.00406471	0.00405006
Bacteria	Patescibacteria	Gracilibacteria	Peribacteria	un_Peribacteria	un_Peribacteria	0	0.135074	0.00411303	0	0.0895911	0	0.00408898	0.134491	0	0.00408965	0.08141	0	0	0.0777128	0	0	0	0	0	0	0	0	0	0	0	0	0	0	0	0	0	0	0	0	0	0	0	0	0	0	0	0	0	0
Bacteria	Proteobacteria	Alphaproteobacteria	Rhodobacterales	Rhodobacteraceae	Amaricoccus	0.0398565	0	0	0.0896642	0	0	0.134936	0.00407548	0.0081686	0.00817929	0	0	0.00814133	0	0	0	0.00808865	0.00401671	0.00815794	0	0	0.00406603	0.00404465	0	0	0.00642591	0	0.0122075	0	0	0	0.00406025	0	0.0121966	0.0122434	0	0	0	0	0.00813008	0.0081103	0	0.0121941	0.00405006
Bacteria	Proteobacteria	Alphaproteobacteria	Rhizobiales	Xanthobacteraceae	Pseudolabrys	0.0044285	0.0818632	0.119278	0.0203782	0.0325786	0.0904271	0.0122669	0.0407548	0.134782	0.0122689	0.040705	0.0698353	0.012212	0.0490818	0.131476	0.00405663	0.024266	0	0.00407897	0.0363769	0	0.00406603	0.0323572	0	0	0.00642591	0	0.00406918	0.00405285	0	0.00407249	0.00812051	0	0	0.00408113	0	0	0.00405137	0	0.00406504	0.00405515	0	0.00812942	0
Bacteria	Planctomycetota	Planctomycetes	Pirellulales	Pirellulaceae	Rhodopirellula	0.008857	0.118702	0.0534693	0	0.134387	0.0493239	0.00408898	0.130415	0.0245058	0	0.101763	0.0164318	0.00407067	0.028631	0.0164345	0	0	0	0	0	0	0	0	0	0	0	0	0	0	0	0	0	0	0	0	0	0	0	0	0	0	0	0	0
Bacteria	Proteobacteria	Gammaproteobacteria	Pseudomonadales	Moraxellaceae	un_Moraxellaceae	0	0	0	0.0122269	0	0.00411032	0.00817795	0	0.0245058	0.0122689	0	0.00410796	0.00407067	0	0.0164345	0	0	0	0.00407897	0	0	0.0325283	0	0	0.00811293	0.00642591	0	0.00813835	0	0	0.00407249	0	0	0	0	0	0.0162173	0	0	0.0162602	0	0	0.0325177	0.00810012
Bacteria	Bacteroidota	Bacteroidia	Chitinophagales	Chitinophagaceae	Edaphobaculum	0.008857	0.00818632	0	0.00815129	0.012217	0	0.0531567	0.00407548	0	0.0327172	0	0	0.0284947	0.0204507	0	0.00405663	0.0970638	0	0	0.113172	0	0	0.0525805	0	0	0	0	0.00406918	0.0324228	0	0	0	0	0.0121966	0	0	0.00405433	0.0769761	0	0	0.0202758	0	0	0.0121502
Bacteria	Firmicutes	Clostridia	Clostridiales	Clostridiaceae	Clostridium_SensuStricto-1	0.0044285	0	0.00822605	0	0	0.00411032	0	0	0.0040843	0.00408965	0.0040705	0	0	0.00409015	0.0164345	0.032453	0.012133	0	0	0.00404187	0	0	0.00404465	0	0.00405647	0	0	0	0.00405285	0	0	0	0	0.00406554	0.0163245	0	0.00405433	0	0	0	0.00405515	0	0	0
Bacteria	Chloroflexi	Anaerolineae	Ardenticatenales	un_Ardenticatenales	un_Ardenticatenales	0.008857	0.0122795	0.0164521	0.00407564	0.012217	0.0575445	0	0	0.0122529	0	0.0040705	0.00821591	0.00814133	0.0245409	0.0862813	0.0405663	0.0202216	0.00401671	0.0407897	0.0363769	0	0.0284622	0.0364019	0	0.0283953	0.0963886	0.00402139	0.0488301	0.0770041	0	0.0244349	0.0121808	0	0.0121966	0.0938661	0	0.0202716	0.0567192	0	0.0162602	0.0364964	0	0.0162588	0.0324005
Bacteria	Proteobacteria	Gammaproteobacteria	Steroidobacterales	Woeseiaceae	Woeseia	0	0	0	0	0	0	0	0	0	0	0	0	0	0	0.00410863	0.00405663	0	0	0	0	0	0.00406603	0	0	0	0	0	0.00406918	0	0	0	0	0	0	0	0	0	0	0	0.00406504	0	0	0	0
Bacteria	Acidobacteriota	Acidobacteriota_Subgroup5	un_Acidobacteriota_Subgroup5	un_Acidobacteriota_Subgroup5	un_Acidobacteriota_Subgroup5	0	0.00409316	0.0123391	0	0	0.012331	0	0	0.0081686	0.00408965	0	0.0246477	0	0	0.00821726	0	0	0	0.0122369	0.00404187	0	0.0121981	0.00808931	0	0.00811293	0	0	0.0162767	0	0	0	0.00812051	0	0	0.00816227	0	0.00405433	0	0	0.00406504	0.00405515	0	0	0
Bacteria	Proteobacteria	Gammaproteobacteria	Burkholderiales	Comamonadaceae	Inhella	0	0	0	0	0	0	0	0	0	0	0	0	0	0	0	0	0	0	0	0	0	0	0	0	0	0	0	0	0	0	0	0	0	0	0	0	0	0	0	0	0	0	0	0
Bacteria	Planctomycetota	Planctomycetes	Isosphaerales	Isosphaeraceae	un_Isosphaeraceae	0.0398565	0.0654906	0.123391	0.0489077	0.0447956	0.0287722	0.126758	0.0611322	0.0776017	0.0899722	0.032564	0.0862671	0.101767	0.0736226	0.0698467	0.0121699	0	0	0.00407897	0	0	0	0	0	0.00405647	0	0	0.0203459	0	0	0.01629	0	0.00401978	0.0243932	0.0122434	0	0.012163	0	0	0.0121951	0	0	0.0121941	0.00810012
Bacteria	Actinobacteriota	Actinobacteria	Euzebyales	Euzebyaceae	Euzebya	0.0487135	0	0	0.0978155	0	0	0.126758	0	0	0.00817929	0	0	0.048848	0	0	0	0	0	0	0	0	0	0	0	0	0	0	0	0	0	0	0	0	0	0	0	0	0	0	0	0	0	0	0
Bacteria	Proteobacteria	Alphaproteobacteria	Azospirillales	Azospirillales_IncertaeSedis	Stella	0	0.0409316	0	0	0.012217	0	0	0.0163019	0	0	0.0040705	0	0	0.0163606	0	0.0121699	0.00808865	0	0	0.0161675	0	0.00813206	0	0	0	0	0	0.00813835	0.00405285	0	0	0.00406025	0	0.00813107	0.126515	0	0	0	0	0	0.0648824	0	0	0
Bacteria	Firmicutes	Desulfitobacteriia	Desulfitobacteriales	Desulfitobacteriaceae	Desulfosporosinus	0.008857	0.00818632	0	0.00815129	0	0	0	0	0.0122529	0	0	0	0	0	0.00410863	0.00811326	0.00404433	0	0	0	0	0	0.00808931	0	0.00405647	0.0128518	0.00402139	0	0.00405285	0	0	0.00406025	0	0.00406554	0.00408113	0	0	0.00810274	0	0.0121951	0.00405515	0	0	0.00405006
Archaea	Crenarchaeota	Nitrososphaeria	Nitrosopumilales	Nitrosopumilaceae	Nitrosarchaeum	0	0.00409316	0.106939	0	0	0.0452135	0	0	0.040843	0	0.0040705	0.123239	0	0	0.102716	0	0	0	0	0	0	0	0	0	0	0	0	0	0	0	0	0	0	0	0	0	0	0	0	0	0	0	0	0
Bacteria	Verrucomicrobiota	Chlamydiae	Chlamydiales	Simkaniaceae	un_Simkaniaceae	0.0044285	0	0	0	0	0	0	0	0.0040843	0	0	0	0	0	0	0	0	0	0.00407897	0	0	0.00406603	0	0	0	0.00642591	0	0	0.00405285	0	0	0	0.00401978	0	0	0	0	0	0	0	0	0	0.028453	0
Bacteria	Firmicutes	Syntrophomonadia	Syntrophomonadales	Syntrophomonadaceae	Syntrophomonas	0.0044285	0	0.0164521	0	0	0.00822064	0	0	0.0040843	0.00408965	0	0.00410796	0.00407067	0	0.00410863	0.0121699	0	0	0	0.00404187	0	0.00813206	0	0	0	0	0	0.00406918	0.00405285	0	0.00407249	0.00406025	0	0.00406554	0.00408113	0	0	0.00810274	0	0.0121951	0	0	0	0
Bacteria	Firmicutes	Clostridia	Peptostreptococcales-Tissierellales	Proteiniboraceae	Proteiniborus	0	0	0	0	0	0.012331	0	0	0	0	0.0040705	0	0	0	0	0.00811326	0.00404433	0	0	0.00808375	0	0	0	0	0.00405647	0.0128518	0	0.0122075	0.00405285	0	0	0.00406025	0.00401978	0	0.0163245	0	0.00405433	0.00405137	0	0.00813008	0	0	0	0
Bacteria	Proteobacteria	Gammaproteobacteria	Burkholderiales	Comamonadaceae	Diaphorobacter	0	0	0	0	0	0	0	0	0	0	0	0	0	0.00409015	0	0	0	0	0	0.00404187	0	0	0	0	0	0	0	0	0	0	0	0	0	0	0	0	0	0.00810274	0	0	0	0	0	0
Bacteria	Firmicutes	Bacilli	Paenibacillales	Paenibacillaceae	un_Paenibacillaceae	0.035428	0.00409316	0.00411303	0.0652103	0.012217	0	0.0490677	0	0.0122529	0.0204482	0	0.00821591	0.0407067	0	0.00410863	0.00405663	0.0404433	0	0	0.0525444	0	0.00406603	0.012134	0	0	0	0	0.0122075	0	0	0.00814498	0.00406025	0	0	0	0	0	0	0	0	0.00405515	0	0.0162588	0
Bacteria	Actinobacteriota	Actinobacteria	Micrococcales	Microbacteriaceae	Agromyces	0.0044285	0.0450248	0.00822605	0.00815129	0.0366509	0	0.00817795	0.00407548	0	0.00408965	0.016282	0.0164318	0.00407067	0.0531719	0.0287604	0.0121699	0.0202216	0	0.0489476	0.0161675	0.00401494	0.0121981	0.0364019	0	0.0121694	0.0321295	0	0.0162767	0.0405285	0	0.00814498	0.0243615	0	0.0121966	0.0489736	0	0	0.032411	0.00401494	0.0121951	0.052717	0	0.0121941	0.0445506
Bacteria	Myxococcota	Polyangia	Polyangiales	Polyangiaceae	un_Polyangiaceae	0	0.00818632	0.00411303	0.0163026	0	0.00822064	0.00408898	0.00407548	0.0040843	0	0.0040705	0.00410796	0	0	0.0164345	0.00405663	0	0	0.0163159	0.00808375	0	0.0284622	0	0	0.0365082	0.0128518	0	0	0.0081057	0	0.00407249	0.00406025	0	0	0.00408113	0	0.00810866	0	0	0.00406504	0.0081103	0	0.00812942	0
Bacteria	Proteobacteria	Gammaproteobacteria	Pseudomonadales	Pseudohongiellaceae	BIyi10	0	0.00818632	0.0616954	0	0.0162893	0.0164413	0	0.00407548	0.0490116	0	0.0040705	0.0821591	0	0.00818029	0.110933	0	0	0	0	0	0	0	0	0	0	0	0	0	0	0	0	0	0	0	0	0	0	0	0	0	0	0	0	0
Bacteria	Firmicutes	Limnochordia	MBA03	un_MBA03	un_MBA03	0	0.0122795	0.0164521	0	0	0.00822064	0	0	0.0081686	0	0	0.00821591	0	0.00409015	0.0205432	0.00405663	0	0	0.00407897	0	0	0.00406603	0.00808931	0	0	0	0	0.00406918	0	0	0	0.00406025	0	0	0.00816227	0	0	0.00810274	0	0.0121951	0.0121655	0	0.00812942	0.00405006
Bacteria	Acidobacteriota	Acidobacteriota_Subgroup22	un_Acidobacteriota_Subgroup22	un_Acidobacteriota_Subgroup22	un_Acidobacteriota_Subgroup22	0.044285	0	0	0.0489077	0.00407232	0.0246619	0.0899575	0.00815096	0	0.11042	0.0040705	0.00410796	0.0569893	0	0.00821726	0.00405663	0	0	0.0163159	0.0161675	0	0.00406603	0.00808931	0	0.00405647	0.0128518	0	0.00813835	0.0081057	0	0.00814498	0.00812051	0	0.00813107	0.00816227	0	0	0.00405137	0	0.00406504	0	0	0.00406471	0.00405006
Bacteria	Spirochaetota	Leptospirae	Leptospirales	Leptospiraceae	Turneriella	0	0.024559	0	0	0	0	0	0	0	0	0	0	0	0	0	0.0283964	0.00404433	0	0.110132	0	0	0.0487924	0	0	0.00405647	0	0	0.0773143	0	0	0.00814498	0	0	0.00813107	0.00816227	0	0.00405433	0	0	0.0243902	0	0	0.00406471	0
Bacteria	Verrucomicrobiota	Verrucomicrobiae	Pedosphaerales	Pedosphaeraceae	RS25G	0	0	0	0	0	0	0	0	0	0	0	0	0	0	0	0	0	0	0	0	0	0	0	0	0	0.0257036	0	0.0203459	0.0567399	0	0	0	0	0.00406554	0.0326491	0	0	0.00405137	0	0	0.0689376	0	0	0.0283504
Bacteria	Firmicutes	Symbiobacteriia	Symbiobacteriales	Symbiobacteraceae	Symbiobacterium	0.017714	0.0122795	0.0822605	0.0407564	0.0285063	0.0328826	0.0122669	0	0.0449273	0.0204482	0.0040705	0.0903751	0.0203533	0.0163606	0.0205432	0.00811326	0.0161773	0	0.0163159	0.0121256	0.00401494	0.0162641	0.00404465	0	0.00405647	0.00642591	0	0	0.00405285	0	0.0122175	0.0121808	0	0	0.0326491	0	0	0	0	0.00813008	0	0	0.00812942	0.00405006
Bacteria	Dependentiae	Babeliae	Babeliales	Babeliaceae	un_Babeliaceae	0	0	0.0123391	0	0	0	0.00408898	0.00407548	0.0490116	0	0	0.00410796	0	0	0	0	0	0	0	0	0	0.0203302	0	0.00401043	0.00405647	0.00642591	0	0	0.00405285	0	0	0	0	0	0.0204057	0	0	0	0	0	0.00405515	0	0.00406471	0
Bacteria	Firmicutes	Clostridia	Gracilibacteraceae	Gracilibacter	un_Gracilibacter	0	0	0.00411303	0.00407564	0	0.00822064	0.0122669	0.00407548	0.0081686	0	0	0	0	0	0.00410863	0	0.00404433	0	0.00407897	0	0	0.00813206	0	0	0	0	0	0.00813835	0.0081057	0.00401494	0	0	0	0	0.0122434	0	0.00405433	0.00405137	0	0.00406504	0.00405515	0	0	0
Bacteria	Actinobacteriota	Actinobacteria	Corynebacteriales	Nocardiaceae	Williamsia	0.0044285	0	0	0	0.00407232	0	0	0	0	0	0	0.00410796	0.00814133	0.00409015	0.00821726	0	0.00404433	0	0	0	0	0	0	0	0	0	0	0	0	0	0	0	0	0	0.00816227	0	0	0	0	0	0	0	0.00406471	0
Bacteria	Entotheonellaeota	Entotheonellia	Entotheonellales	Entotheonellaceae	un_Entotheonellaceae	0	0	0.00411303	0	0	0.00411032	0	0	0	0	0	0	0	0	0	0.00405663	0	0	0.00815794	0	0.00401494	0	0	0	0	0.0128518	0	0.00813835	0	0	0	0	0	0	0	0	0.00405433	0.00810274	0	0.00813008	0	0	0.00406471	0.00405006
Bacteria	Gemmatimonadota	BD2-11	un_BD2-11	un_BD2-11	un_BD2-11	0.0044285	0	0.106939	0.0163026	0	0.0657651	0.00408898	0.00815096	0.081686	0.00408965	0.0040705	0.0698353	0.00814133	0	0.0246518	0	0.00808865	0	0.00407897	0.00808375	0	0.00406603	0	0	0.00405647	0	0	0.0122075	0.00405285	0	0.00814498	0	0.00401978	0.00406554	0.0122434	0	0	0.00405137	0	0.0203252	0.0081103	0	0.00406471	0.00810012
Bacteria	Proteobacteria	Alphaproteobacteria	Rhodospirillales	Rhodospirillaceae	un_Rhodospirillaceae	0	0.00409316	0.0164521	0.00815129	0	0	0	0.00407548	0.0081686	0	0.0040705	0.00410796	0	0.00818029	0.0164345	0.00811326	0.0202216	0	0.0122369	0.0242512	0	0.00813206	0.0687591	0	0.00405647	0.0963886	0	0.0162767	0.0486342	0	0.0122175	0.0284218	0	0.0203277	0.0448925	0	0	0.0162055	0	0.0121951	0.0324412	0	0	0.0324005
Bacteria	Proteobacteria	Alphaproteobacteria	Rhizobiales	D05-2	un_D05-2	0.0044285	0.0286521	0.0287912	0.00815129	0.0285063	0.0205516	0.00408898	0.0244529	0.0040843	0	0.032564	0.0410796	0.00814133	0.0368113	0.0123259	0	0.0323546	0	0.00407897	0.00808375	0	0.00406603	0.00808931	0	0	0	0	0.00813835	0	0	0	0.0243615	0	0.00813107	0.00816227	0	0	0	0	0.00406504	0.0081103	0	0	0.00405006
Bacteria	Actinobacteriota	Actinobacteria	Frankiales	Sporichthyaceae	Sporichthya	0	0.00818632	0.0822605	0.0122269	0.00814465	0.0369929	0.00817795	0.0285283	0.040843	0.00817929	0	0.0575114	0.00407067	0	0.045195	0.0689627	0	0	0.0652635	0	0	0.0528584	0	0	0.105468	0.0128518	0	0.0854527	0	0	0.0855223	0.00406025	0	0.0691141	0.0163245	0	0.0891952	0	0	0.0691057	0	0	0.0203236	0
Bacteria	Firmicutes	Thermacetogenia	Thermacetogeniales	Thermacetogeniaceae	Syntrophaceticus	0	0	0	0.00407564	0	0.012331	0	0	0	0	0.0040705	0	0	0	0.0164345	0	0	0	0	0	0	0	0	0	0	0	0	0	0	0	0.00407249	0	0	0.00813107	0	0	0	0	0	0	0	0	0.00406471	0
Bacteria	Proteobacteria	Alphaproteobacteria	Rhizobiales	Hyphomicrobiaceae	Filomicrobium	0	0.00409316	0.00411303	0.00407564	0.00814465	0.0205516	0.00817795	0	0	0.00817929	0	0	0.0162827	0	0.0164345	0.0202832	0.00404433	0	0.0122369	0	0.00802987	0	0.012134	0	0	0.0385555	0.00402139	0.0244151	0.0081057	0	0.0122175	0.00812051	0	0.0162621	0.00816227	0	0.00810866	0.00405137	0	0.0121951	0.00405515	0	0.0121941	0.0202503
Bacteria	Proteobacteria	Alphaproteobacteria	Micropepsales	Micropepsaceae	un_Micropepsaceae	0	0.0122795	0.0370172	0	0	0.00822064	0	0.00815096	0.0163372	0	0	0.00410796	0	0.0122704	0.0369777	0	0.00404433	0	0.0285528	0	0	0.0162641	0.00404465	0	0.0121694	0.0128518	0	0.0203459	0.0405285	0	0.00407249	0	0	0.0121966	0	0	0.0202716	0	0	0.00406504	0.00405515	0	0	0
Bacteria	Planctomycetota	Planctomycetes	Isosphaerales	Isosphaeraceae	Singulisphaera	0.101856	0.00409316	0.0287912	0.057059	0	0.0328826	0.0613346	0.00815096	0.0204215	0.0531654	0.0122115	0.0205398	0.06106	0.00818029	0.0369777	0	0	0	0	0	0	0	0	0	0	0	0	0	0	0	0	0	0	0	0	0	0	0	0	0	0	0	0	0
Bacteria	Proteobacteria	Gammaproteobacteria	Xanthomonadales	Xanthomonadaceae	Luteimonas	0	0	0	0	0.00407232	0	0.0122669	0.00407548	0	0	0	0	0	0	0.00821726	0.101416	0	0.00401671	0.0163159	0	0	0.0447264	0.00808931	0	0.0365082	0	0	0	0.00405285	0.00401494	0.00814498	0	0	0.00406554	0	0	0.00810866	0	0	0.0121951	0.00405515	0	0.0203236	0.00405006
Bacteria	Actinobacteriota	Actinobacteria	Pseudonocardiales	Pseudonocardiaceae	Crossiella	0	0.00409316	0.00411303	0	0	0	0	0.00407548	0.0040843	0	0	0	0	0	0.00410863	0.00405663	0.00808865	0	0.00407897	0.0161675	0	0.00406603	0.012134	0	0	0.0192777	0	0.00406918	0.0081057	0	0.0447974	0.016241	0	0.00406554	0.0163245	0	0.00405433	0.0121541	0	0.00406504	0.0202758	0	0	0.0121502
Bacteria	Chloroflexi	Anaerolineae	RBG-13-54-9	un_RBG-13-54-9	un_RBG-13-54-9	0	0.0204658	0.0246782	0	0.00407232	0	0	0.00407548	0.0204215	0	0.008141	0.00410796	0.00814133	0	0.0123259	0	0.00404433	0	0	0	0	0	0	0	0	0.00642591	0	0	0	0	0	0	0	0	0	0	0	0.00405137	0	0	0	0	0.00406471	0
Bacteria	Firmicutes	Symbiobacteriia	Symbiobacteriales	Symbiobacteraceae	un_Symbiobacteraceae	0.0221425	0.024559	0.0740345	0.0489077	0.0162893	0.0780961	0.0204449	0.0122264	0.0530959	0.0245379	0.024423	0.098591	0.0325653	0.0204507	0.0862813	0.00405663	0	0	0	0	0	0.0121981	0	0	0	0	0	0.00406918	0	0	0.00814498	0	0	0.00406554	0	0	0	0	0	0	0	0	0.00406471	0
Bacteria	Actinobacteriota	Actinobacteria	Propionibacteriales	Propionibacteriaceae	Microlunatus	0	0	0	0	0	0.00411032	0	0	0.0040843	0	0	0.0123239	0.00407067	0	0	0.00811326	0	0	0.0122369	0.00808375	0	0.00406603	0.00404465	0	0.00811293	0	0	0.00813835	0	0	0	0	0	0	0	0.00401574	0	0	0	0	0	0	0.00406471	0.00405006
Bacteria	Bacteroidota	Bacteroidia	Chitinophagales	Chitinophagaceae	Filimonas	0.044285	0	0	0.0611347	0	0	0.0981354	0	0	0.0122689	0	0	0.00814133	0	0	0.0202832	0.00808865	0.00401671	0	0.00404187	0	0.0650565	0	0	0.0202823	0.00642591	0.0160856	0.00406918	0.0243171	0	0.00407249	0.00812051	0.0160791	0.0203277	0	0.0120472	0.0810866	0.00405137	0	0.0365854	0	0	0.0406471	0
Bacteria	Proteobacteria	Alphaproteobacteria	Rhizobiales	Pleomorphomonadaceae	Prosthecomicrobium	0.017714	0.0613974	0.00822605	0.0203782	0.0162893	0	0.0204449	0.0244529	0.0163372	0.0163586	0.0203525	0.0246477	0.036636	0.0204507	0	0.00811326	0	0.00803342	0.0122369	0	0	0	0	0	0.0121694	0	0	0	0	0	0.00814498	0	0	0.00406554	0	0	0.00405433	0	0	0.0121951	0	0	0.0243883	0
Bacteria	Firmicutes	Clostridia	Peptostreptococcales-Tissierellales	Peptostreptococcaceae	Paraclostridium	0	0	0	0	0	0.00822064	0	0	0.0081686	0	0	0.0123239	0	0	0	0.00405663	0.00404433	0	0	0	0	0	0	0	0.00405647	0	0	0	0	0	0	0.00812051	0	0.00813107	0.00408113	0	0	0	0	0	0	0	0	0
Bacteria	Proteobacteria	Alphaproteobacteria	Azospirillales	Azospirillaceae	Skermanella	0.0398565	0.00409316	0.0370172	0.0366808	0.00814465	0.0287722	0.0286228	0.0203774	0.0122529	0	0.0122115	0.0534034	0.012212	0.00818029	0.0534122	0	0	0	0.00407897	0.0121256	0	0	0	0	0.00405647	0	0.00402139	0.00813835	0.00405285	0	0	0.00812051	0	0.00406554	0.00816227	0	0.00405433	0	0	0	0	0	0.0121941	0.0121502
Bacteria	Acidobacteriota	Blastocatellia	Blastocatellales	Blastocatellaceae	un_Blastocatellaceae	0.0132855	0.0900495	0.0164521	0.0203782	0.0244339	0.0246619	0.0368008	0.0326038	0.0081686	0.0122689	0.0610575	0.0123239	0.012212	0.028631	0.0164345	0.0121699	0.00808865	0	0.0163159	0.00808375	0	0.00813206	0.00404465	0	0.00405647	0.0257036	0.00402139	0.0122075	0.00405285	0	0	0.016241	0	0	0.00816227	0	0	0	0	0.00406504	0.0202758	0	0	0
Bacteria	Actinobacteriota	Actinobacteria	Micromonosporales	Micromonosporaceae	Salinispora	0	0	0	0.00407564	0	0.0164413	0	0	0.0081686	0	0.0040705	0.00410796	0.00814133	0	0.0123259	0	0.00808865	0	0.0285528	0.0202094	0	0.0203302	0.00404465	0	0.0202823	0.0192777	0	0.0162767	0.0121585	0	0	0.00406025	0	0	0.0204057	0	0.00810866	0.0202569	0	0.00406504	0.0121655	0.00401381	0.0121941	0.00810012
Bacteria	Firmicutes	Bacilli	Bacillales	Planococcaceae	Sporosarcina	0	0	0.00411303	0	0.00814465	0.00411032	0	0	0.0163372	0	0	0.00410796	0	0	0.00410863	0.0446229	0	0	0.00815794	0.00808375	0	0.00813206	0.00808931	0	0.0121694	0.0578332	0	0.0447609	0.0162114	0	0.00407249	0.00812051	0	0.0243932	0.0448925	0	0.012163	0.0202569	0	0.0203252	0.0202758	0	0.0243883	0.00405006
Bacteria	Firmicutes	Bacilli	Lactobacillales	Carnobacteriaceae	Granulicatella	0	0	0	0	0	0	0	0	0	0	0	0	0	0	0	0	0	0	0	0	0	0	0	0	0	0	0	0	0	0	0	0	0	0	0	0	0	0	0	0	0	0	0	0
Bacteria	Acidobacteriota	Acidobacteriae	Acidobacteriales	un_Acidobacteriales	un_Acidobacteriales	0.0487135	0	0.0123391	0.0937398	0	0	0.0286228	0	0	0.00817929	0	0	0.0407067	0	0	0.00405663	0.00404433	0	0	0	0	0.0121981	0	0	0	0	0	0.00813835	0	0	0.0122175	0.00406025	0	0.00406554	0	0	0.00405433	0	0	0	0	0	0.0121941	0
Bacteria	Bacteroidota	Bacteroidia	Sphingobacteriales	un_Sphingobacteriales	un_Sphingobacteriales	0	0	0	0	0	0	0.00817795	0	0	0	0	0	0	0	0	0	0	0	0	0	0	0	0	0	0	0	0	0	0	0	0	0	0	0	0	0	0	0	0	0	0	0	0	0
Bacteria	Firmicutes	Bacilli	Caldalkalibacillales	Caldalkalibacillaceae	Caldalkalibacillus	0	0	0.00822605	0.0122269	0.00407232	0.0205516	0	0	0	0	0	0.00821591	0	0	0.00821726	0.00811326	0	0	0	0.00404187	0	0.00406603	0.00404465	0	0.00405647	0.00642591	0	0.0122075	0	0	0	0.00812051	0.00401978	0	0.00408113	0	0.00405433	0	0	0.00406504	0.0081103	0	0	0
Bacteria	Firmicutes	Bacilli	Thermoactinomycetales	Thermoactinomycetaceae	Kroppenstedtia	0	0	0.00822605	0	0	0.0205516	0	0.00407548	0	0	0	0.0287557	0.00814133	0	0.0123259	0.00405663	0.00808865	0	0.00407897	0	0	0.0162641	0.0161786	0	0.0121694	0.00642591	0.00402139	0.00406918	0.0081057	0.00401494	0	0	0	0.0203277	0.00816227	0	0	0.0121541	0	0	0.00405515	0	0.00406471	0.00405006
Bacteria	Planctomycetota	Phycisphaerae	Phycisphaerales	Phycisphaeraceae	SM1A02	0.017714	0.0491179	0.0904866	0.00407564	0.0244339	0.0287722	0.0163559	0.0366793	0.0653488	0.0163586	0.008141	0.0328637	0.0162827	0.0122704	0.0164345	0	0.00808865	0	0	0	0	0	0	0	0.00405647	0.00642591	0	0.0162767	0	0	0.0325799	0	0	0.0203277	0.0122434	0	0	0	0	0.0121951	0	0	0.00812942	0
Bacteria	Dependentiae	Babeliae	Babeliales	UBA12409	un_UBA12409	0.0132855	0.024559	0.0575824	0.0203782	0.0162893	0.012331	0.0286228	0.0448303	0.0285901	0.0286275	0.032564	0.0903751	0.0325653	0	0.0328691	0	0	0	0	0	0	0	0	0	0.00405647	0	0	0	0	0	0	0	0	0	0	0	0	0	0	0	0	0	0	0
Bacteria	Proteobacteria	Gammaproteobacteria	JTB23	un_JTB23	un_JTB23	0	0	0.0287912	0	0	0.0205516	0	0.00815096	0	0	0	0.0164318	0	0	0.0123259	0	0.0283103	0	0.0122369	0.00404187	0	0.00813206	0.0647144	0	0	0.0514073	0	0.00406918	0.0283699	0	0.00814498	0.016241	0	0.0203277	0.0367302	0	0	0.0202569	0	0.0162602	0.0689376	0	0	0.0486007
Bacteria	Proteobacteria	Gammaproteobacteria	R7C24	un_R7C24	un_R7C24	0.0132855	0.0122795	0.0164521	0	0.00407232	0.0452135	0.00817795	0.00815096	0.0163372	0	0.0040705	0	0.012212	0	0.0328691	0.00405663	0.0161773	0	0.0122369	0	0	0.00813206	0.00404465	0	0.0243388	0	0	0	0.0162114	0	0	0	0	0.00406554	0.00816227	0	0.00810866	0	0	0.00406504	0.00405515	0	0.00406471	0.00810012
Bacteria	Acidobacteriota	Blastocatellia	Pyrinomonadales	Pyrinomonadaceae	RB41	0.08857	0.0122795	0	0.0652103	0	0.0287722	0.0613346	0.00815096	0	0.0531654	0.008141	0.00821591	0.0569893	0	0.00821726	0	0.012133	0	0.00815794	0.00808375	0.00401494	0.0121981	0.00808931	0	0.00811293	0	0	0.0122075	0.0162114	0	0.00407249	0.00812051	0.00401978	0.00406554	0.00816227	0	0	0.0202569	0	0.00813008	0.0243309	0	0	0
Bacteria	Firmicutes	Bacilli	Thermoactinomycetales	Thermoactinomycetaceae	Risungbinella	0	0.00409316	0	0	0	0.012331	0	0	0	0	0.0040705	0	0	0	0	0.00405663	0.00404433	0	0.00407897	0	0.00401494	0.00406603	0	0	0.00405647	0.00642591	0	0.00406918	0	0	0.00407249	0.0121808	0.00401978	0	0.0244868	0	0.00405433	0.00810274	0	0	0	0	0	0.00810012
Bacteria	Proteobacteria	Alphaproteobacteria	Micavibrionales	un_Micavibrionales	un_Micavibrionales	0	0	0.0863735	0	0	0.0657651	0	0.00407548	0.0530959	0	0.0040705	0.0328637	0	0.0122704	0.0657381	0	0	0	0.0326318	0	0	0.0325283	0	0	0	0	0	0	0	0	0	0	0	0	0	0	0	0	0	0	0	0	0	0
Bacteria	Bacteroidota	Bacteroidia	Flavobacteriales	Weeksellaceae	Cloacibacterium	0	0	0	0	0	0	0	0	0	0	0	0	0	0	0	0	0	0	0	0	0	0	0	0	0	0	0	0	0	0	0	0	0	0	0	0	0	0	0	0	0	0	0	0
Bacteria	Actinobacteriota	Actinobacteria	Euzebyales	Euzebyaceae	un_Euzebyaceae	0.0044285	0.00409316	0	0	0	0	0	0	0	0	0	0	0	0	0	0	0	0	0	0	0	0.00406603	0	0	0	0.00642591	0	0	0.00405285	0	0	0.00406025	0	0	0.0122434	0	0	0.00810274	0	0	0.00405515	0	0	0.00405006
Bacteria	Firmicutes	Dethiobacteria	Dethiobacterales	Dethiobacteraceae	Dethiobacter	0	0	0.00411303	0	0	0.00411032	0	0.00407548	0.0040843	0	0	0.0123239	0	0	0.00410863	0	0.00404433	0	0	0	0	0	0	0	0	0.0128518	0	0	0	0	0	0	0	0.00406554	0.0122434	0	0	0.00810274	0	0	0.00405515	0	0.00406471	0.00405006
Bacteria	Proteobacteria	Gammaproteobacteria	Steroidobacterales	Woeseiaceae	JTB255	0	0	0	0	0	0	0	0	0	0	0	0	0	0	0	0	0	0	0	0	0	0	0	0	0	0	0	0	0	0	0	0	0	0	0	0	0	0	0	0	0	0	0	0
Bacteria	Halanaerobiaeota	Halanaerobiia	Halanaerobiales	Halobacteroidaceae	un_Halobacteroidaceae	0	0	0.0205651	0	0	0	0	0	0	0	0	0.00821591	0	0	0	0	0	0	0	0.0161675	0	0.00406603	0	0	0	0	0.00402139	0	0	0	0.00814498	0.00406025	0	0.00406554	0	0	0	0	0	0.00406504	0	0	0.00812942	0.00810012
Bacteria	Firmicutes	Desulfotomaculia	Ammonifexales	Desulforudaceae	Desulforudis	0	0	0	0.00407564	0	0	0	0	0	0	0	0	0	0	0	0	0	0	0	0	0	0	0	0	0	0	0	0	0.0081057	0	0	0.00406025	0	0	0.00408113	0	0	0	0	0	0	0	0	0.00405006
Bacteria	Firmicutes	Clostridia	Peptococcales	Peptococcaceae	un_Peptococcaceae	0	0	0	0.00407564	0	0.0246619	0	0	0.0040843	0	0.0040705	0.0164318	0	0.00409015	0.00410863	0	0.00404433	0	0.0122369	0	0	0.00813206	0	0	0	0	0.00402139	0	0	0	0	0	0	0.00406554	0.00408113	0	0	0.00405137	0	0.00406504	0.00405515	0	0	0
Bacteria	Proteobacteria	Alphaproteobacteria	Caedibacterales	Caedibacteraceae	Caedibacter	0	0.0409316	0.0287912	0	0.0814465	0.00411032	0	0.0448303	0.0245058	0	0.08141	0.0287557	0	0.0409015	0.00821726	0	0	0	0	0	0	0	0	0	0	0	0	0	0	0	0	0	0	0	0	0	0	0	0	0	0	0	0.0121941	0
Bacteria	Firmicutes	Clostridia	Oscillospirales	Hungateiclostridiaceae	HN-HF0106	0	0	0	0	0.00407232	0.0164413	0	0	0.0081686	0.00408965	0.0040705	0	0	0	0	0	0.00404433	0	0	0	0	0.00406603	0.00404465	0	0	0	0.00402139	0.0122075	0	0	0.00814498	0	0	0	0.00816227	0	0.00405433	0	0	0.00406504	0	0	0	0.00405006
Bacteria	Proteobacteria	Gammaproteobacteria	Salinisphaerales	Solimonadaceae	Fontimonas	0	0	0	0	0	0	0	0	0	0	0	0	0	0	0	0.0365097	0	0	0.00815794	0	0	0.0284622	0	0	0	0.0321295	0	0.0773143	0	0	0.00407249	0	0	0.0203277	0	0	0.0445976	0	0	0.0569106	0	0	0.00406471	0.0121502
Bacteria	Proteobacteria	Gammaproteobacteria	Burkholderiales	Oxalobacteraceae	un_Oxalobacteraceae	0	0.0122795	0.00411303	0	0.00814465	0.00822064	0	0	0.0122529	0	0.0040705	0.00410796	0	0.00409015	0.0164345	0.077076	0	0	0.0203948	0	0	0.0162641	0.00404465	0	0.0365082	0	0	0.0162767	0	0	0.0447974	0	0	0.0121966	0	0	0.0527063	0	0	0.0162602	0.0162206	0	0.0203236	0.00405006
Bacteria	Firmicutes	Bacilli	Bacillales	Bacillaceae	Caldibacillus	0	0	0	0	0	0	0	0	0	0	0	0	0	0	0	0	0	0	0	0	0	0.00406603	0	0	0	0	0	0.00406918	0	0	0	0	0	0.0121966	0.00408113	0	0.00405433	0.0121541	0	0.00406504	0	0	0.00406471	0
Bacteria	Firmicutes	Bacilli	Bacillales	Bacillaceae	un_Bacillaceae	0.008857	0.00409316	0	0	0	0.00411032	0	0	0	0	0	0.00410796	0	0	0.00821726	0.00811326	0.00808865	0	0.00815794	0.0121256	0	0	0.00808931	0	0.0121694	0.00642591	0	0.00406918	0.00405285	0	0.00814498	0	0	0.00406554	0.0326491	0	0.00810866	0	0	0.00813008	0.0081103	0	0.00406471	0.00405006
Bacteria	Fibrobacterota	Fibrobacteria	Fibrobacterales	BBMC-4	un_BBMC-4	0	0.00818632	0	0	0	0	0	0	0.0163372	0	0	0	0	0	0.00410863	0	0	0	0.00407897	0	0	0	0	0	0.00405647	0	0	0.00406918	0.00405285	0	0	0	0	0	0.00408113	0	0	0	0	0.00406504	0.00405515	0	0.00406471	0
Bacteria	Acidobacteriota	Acidobacteriota_Subgroup25	un_Acidobacteriota_Subgroup25	un_Acidobacteriota_Subgroup25	un_Acidobacteriota_Subgroup25	0	0	0	0	0.00814465	0.00411032	0	0	0	0	0	0	0	0	0	0	0.00404433	0	0.00407897	0.00404187	0	0.00406603	0.00404465	0.00401043	0.00405647	0.0257036	0	0.00406918	0.00405285	0	0	0	0	0	0.00408113	0	0	0.00810274	0	0.00406504	0	0	0.00406471	0
Bacteria	Firmicutes	Clostridia	Thermincolales	Thermincolaceae	Thermincola	0	0	0.0123391	0	0	0	0	0	0	0	0.0040705	0	0	0	0	0	0	0	0	0	0	0	0	0	0	0	0	0	0	0	0	0	0	0	0.00408113	0	0.00405433	0	0	0	0.0081103	0	0	0.00810012
Bacteria	Acidobacteriota	Acidobacteriae	PAUC26f	un_PAUC26f	un_PAUC26f	0	0	0.0246782	0	0.00407232	0.0452135	0	0.00815096	0.0040843	0	0.0040705	0.0739432	0	0.00409015	0.0493036	0	0	0	0	0	0	0	0	0	0	0	0	0	0	0	0	0	0	0	0	0	0	0	0	0	0	0	0	0
Bacteria	Myxococcota	Myxococcia	Myxococcales	Vulgatibacteraceae	Vulgatibacter	0	0.00818632	0.0164521	0.0244539	0.00407232	0	0.00408898	0	0.0163372	0.00817929	0.008141	0	0	0	0.0205432	0.00405663	0	0	0.0122369	0.00404187	0.00401494	0	0.00808931	0	0.00405647	0.0257036	0	0.0162767	0.0081057	0	0.0122175	0	0	0.00406554	0.0204057	0	0.00810866	0	0	0.00406504	0.00405515	0	0.00406471	0.00405006
Bacteria	Proteobacteria	Alphaproteobacteria	Rhizobiales	Xanthobacteraceae	Rhodopseudomonas	0	0	0	0	0	0	0	0.00407548	0	0	0	0	0	0.0122704	0.00410863	0	0	0	0	0	0	0.00406603	0	0	0	0	0	0	0	0	0	0	0	0	0	0	0	0	0	0	0	0	0	0
Bacteria	Planctomycetota	Planctomycetes	Isosphaerales	Isosphaeraceae	Paludisphaera	0	0.00818632	0.0370172	0	0.012217	0	0	0	0.0735174	0	0.0040705	0.0534034	0	0.00409015	0.00821726	0.00405663	0	0	0	0	0	0	0	0	0	0	0	0	0	0	0	0	0	0	0	0	0	0	0	0	0	0	0	0.00405006
Bacteria	Firmicutes	Desulfotomaculia	Desulfotomaculales	Pelotomaculaceae	Pelotomaculum	0	0.00409316	0	0.00407564	0	0	0	0	0	0	0	0.00410796	0	0	0	0.00405663	0	0	0	0.00808375	0	0	0	0	0	0	0	0	0	0	0	0	0	0.00406554	0	0	0	0	0	0	0	0	0	0
Bacteria	Proteobacteria	Alphaproteobacteria	Rhizobiales	Rhodomicrobiaceae	Rhodomicrobium	0	0	0	0.00815129	0	0	0	0	0	0	0	0.00410796	0	0	0	0.00405663	0	0	0.00407897	0.00404187	0	0	0.00808931	0	0	0	0	0.00406918	0	0	0.00407249	0.00406025	0	0	0	0	0	0	0	0.00406504	0	0	0.00406471	0.00405006
Bacteria	MBNT15	un_MBNT15	un_MBNT15	un_MBNT15	un_MBNT15	0.0044285	0.00409316	0.0123391	0	0	0.0205516	0	0.00815096	0.0163372	0.00408965	0.0040705	0	0.00407067	0	0.00410863	0.00405663	0.00404433	0	0	0.00404187	0	0.0162641	0.00808931	0	0	0.0321295	0.00402139	0	0.0121585	0	0	0.00406025	0	0	0.0163245	0	0	0.0121541	0	0.00406504	0.00405515	0	0.00406471	0.0121502
Bacteria	Proteobacteria	Alphaproteobacteria	Rhizobiales	Amb-16S-1323	un_Amb-16S-1323	0.0044285	0.00818632	0.0123391	0	0.00814465	0.00822064	0	0.00815096	0.0245058	0.00817929	0.016282	0	0.00814133	0.00409015	0.00410863	0.00811326	0	0	0.0163159	0	0	0	0	0	0.00405647	0	0	0.00813835	0	0	0.0203625	0.00406025	0	0.0243932	0.00408113	0	0.00810866	0	0	0	0.00405515	0	0.0162588	0
Bacteria	Proteobacteria	Alphaproteobacteria	Rhizobiales	Rhizobiales_IncertaeSedis	Alsobacter	0	0.00409316	0.00822605	0	0.00407232	0.012331	0.00408898	0.00407548	0.0204215	0.00408965	0.0040705	0.0123239	0	0.0204507	0.0123259	0	0	0	0.00407897	0.00404187	0	0.00406603	0	0	0.00405647	0.0128518	0	0	0	0	0.0285074	0.00406025	0	0.0121966	0	0	0.012163	0	0	0	0.00405515	0	0.0121941	0
Bacteria	Firmicutes	Clostridia	Peptostreptococcales-Tissierellales	Sedimentibacteraceae	Sedimentibacter	0	0	0	0	0	0.00411032	0	0	0	0	0	0.00821591	0.00407067	0	0.0123259	0	0	0	0	0	0	0	0	0	0	0	0	0	0	0	0	0	0	0	0	0	0	0	0	0.00406504	0.00405515	0	0	0
Bacteria	Firmicutes	Bacilli	un_Bacilli	un_Bacilli	un_Bacilli	0	0	0.00411303	0	0	0.0205516	0	0	0	0	0	0	0	0	0.0287604	0.0121699	0.012133	0	0.00407897	0.00404187	0.00401494	0.0121981	0.00404465	0	0	0	0	0.00406918	0.0081057	0	0.00407249	0	0	0	0.00408113	0	0.00405433	0.00405137	0	0	0.00405515	0	0.00406471	0.00810012
Bacteria	Bacteroidota	Bacteroidia	Sphingobacteriales	NS11-12	un_NS11-12	0	0	0	0	0	0.00822064	0	0.00407548	0	0	0.0040705	0.00410796	0	0	0	0	0	0	0	0	0	0.00813206	0	0	0	0	0	0.00406918	0	0	0	0.00406025	0	0	0.0204057	0	0.012163	0	0	0	0	0	0	0.00405006
Bacteria	Actinobacteriota	Actinobacteria	Micromonosporales	Micromonosporaceae	Catelliglobosispora	0	0.0204658	0	0	0.0651572	0.00411032	0	0.0489057	0	0	0.0447755	0	0	0.0163606	0.0123259	0	0	0	0.00815794	0.00404187	0	0.00406603	0.00404465	0	0.00405647	0	0	0	0	0	0.00407249	0	0	0.00813107	0.00816227	0	0	0	0	0	0.0081103	0	0.00406471	0
Bacteria	Patescibacteria	WWE3	un_WWE3	un_WWE3	un_WWE3	0	0	0	0	0	0	0	0	0	0	0	0	0	0	0	0	0	0	0	0	0	0	0	0	0	0	0	0	0	0	0	0	0	0	0	0	0	0	0	0.00406504	0	0	0	0
Bacteria	Actinobacteriota	Actinobacteria	Micromonosporales	Micromonosporaceae	Luedemannella	0.008857	0	0.0164521	0.00407564	0	0.00822064	0.00408898	0	0.0040843	0	0.0040705	0.00821591	0	0	0.0123259	0.00405663	0.00808865	0	0.00407897	0	0	0	0.00404465	0	0.00811293	0.00642591	0	0.00406918	0.0121585	0	0	0.00812051	0	0.0162621	0.0244868	0	0.00810866	0.0121541	0	0	0.0081103	0	0.00406471	0.00810012
Bacteria	Firmicutes	Bacilli	Bacillales	Planococcaceae	Psychrobacillus	0	0	0	0	0	0.00822064	0	0	0.0081686	0	0	0	0	0	0.0123259	0	0.00404433	0	0	0	0	0.00813206	0.00404465	0	0.00405647	0	0	0	0.0162114	0	0	0.00406025	0	0	0	0	0.00405433	0.00405137	0	0.00406504	0	0	0.00406471	0
Bacteria	Firmicutes	Bacilli	Bacillales	Bacillaceae	Geobacillus	0	0	0	0	0.00407232	0	0	0	0	0	0	0	0	0	0	0.00405663	0	0	0.00407897	0	0	0	0	0	0	0	0	0.00813835	0	0	0.00407249	0	0	0	0	0	0.00810866	0	0	0.00406504	0	0	0.00406471	0.00405006
Bacteria	Proteobacteria	Gammaproteobacteria	Burkholderiales	Neisseriaceae	Neisseria	0	0	0	0	0	0	0	0	0	0	0	0	0	0	0.00821726	0	0	0	0	0	0	0	0	0	0	0	0	0	0	0	0	0	0	0	0	0	0	0	0	0	0	0	0	0
Bacteria	Verrucomicrobiota	Chlamydiae	Chlamydiales	Parachlamydiaceae	un_Parachlamydiaceae	0	0	0.00411303	0.00407564	0	0	0	0	0	0.00408965	0	0	0	0	0.00821726	0	0.00404433	0	0	0	0	0	0	0	0	0	0	0.00406918	0	0	0.0122175	0	0	0	0.00408113	0	0	0.0121541	0	0	0.00405515	0	0	0
Bacteria	Halanaerobiaeota	Halanaerobiia	Halanaerobiales	Halanaerobiaceae	Halocella	0	0.00409316	0.0123391	0.0122269	0.00407232	0.012331	0.00408898	0	0.0040843	0	0.0040705	0.00821591	0	0	0.00821726	0	0.00808865	0	0.0122369	0.00404187	0	0.00406603	0	0	0	0.0128518	0	0.00406918	0	0	0.00814498	0	0	0.00813107	0.00408113	0	0	0.00405137	0	0	0	0	0	0
Bacteria	Myxococcota	Myxococcia	Myxococcales	27F-1492R	un_27F-1492R	0	0	0.00411303	0	0	0	0	0	0.0040843	0	0	0	0	0	0.00821726	0.00405663	0	0	0	0	0	0	0	0	0	0	0	0	0	0	0.00407249	0	0	0	0	0	0	0	0	0.00406504	0	0	0	0
Bacteria	Proteobacteria	Gammaproteobacteria	Burkholderiales	Oxalobacteraceae	Herbaspirillum	0	0.0122795	0.0616954	0	0.0244339	0.00411032	0	0.00407548	0.0490116	0	0	0.0534034	0	0.0327212	0.0287604	0.00405663	0	0	0.00407897	0.00404187	0	0	0	0	0	0	0	0	0	0	0	0.00406025	0	0.00813107	0	0	0	0.00405137	0	0.00406504	0	0	0.0121941	0
Bacteria	Myxococcota	Myxococcia	Myxococcales	Myxococcaceae	KD3-10	0.0044285	0	0.0329042	0	0	0.0287722	0.00408898	0	0.0245058	0.00408965	0.0040705	0.0616194	0	0	0.0575209	0	0	0	0.00407897	0	0	0	0	0	0	0	0	0	0	0	0.00407249	0	0	0	0	0	0	0	0	0	0	0	0	0
Bacteria	Proteobacteria	Gammaproteobacteria	Burkholderiales	Neisseriaceae	un_Neisseriaceae	0	0	0	0	0.00407232	0	0	0	0	0	0.0122115	0	0	0.0613522	0	0	0	0	0	0	0	0	0	0	0	0	0	0	0	0	0	0	0	0	0	0	0	0	0	0	0	0	0.0203236	0
Bacteria	Acidobacteriota	Acidobacteriae	Solibacterales	Solibacteraceae	Solibacter	0.026571	0.0122795	0.0370172	0.0285295	0.00814465	0.0452135	0.00817795	0.0163019	0.040843	0.0408965	0.008141	0.0575114	0.06106	0.0163606	0.0205432	0.00405663	0	0	0	0.00404187	0	0	0	0	0	0	0	0.00813835	0	0	0.0122175	0	0	0.00406554	0	0	0.00405433	0	0	0.00813008	0.00405515	0	0	0
Bacteria	Proteobacteria	Alphaproteobacteria	Ferrovibrionales	Taonella	un_Taonella	0	0	0	0	0	0	0	0	0	0	0	0	0	0	0	0.032453	0	0	0.0326318	0	0	0.0121981	0	0	0.0527341	0.0128518	0	0.0610376	0.0081057	0	0.0447974	0	0	0.00813107	0.0122434	0	0.00810866	0	0	0.00813008	0	0	0.00406471	0
Bacteria	Proteobacteria	Alphaproteobacteria	Rickettsiales	Rickettsiaceae	Gigarickettsia	0	0	0	0	0	0	0	0.00407548	0	0	0.016282	0	0	0.028631	0	0	0	0	0	0	0	0	0	0	0	0	0	0	0	0	0	0	0	0	0	0	0	0	0	0	0	0	0.0203236	0.0121502
Bacteria	Verrucomicrobiota	Verrucomicrobiae	Verrucomicrobiales	Verrucomicrobiaceae	Prosthecobacter	0.0221425	0	0	0.00407564	0	0	0.0122669	0	0	0.0204482	0	0	0.012212	0	0	0.0608495	0	0	0.0285528	0	0	0.0447264	0	0	0.0405647	0.0257036	0	0.0366226	0	0	0.01629	0	0	0.060983	0.00408113	0	0.00810866	0	0	0.0447154	0.00405515	0	0.0325177	0
Bacteria	Proteobacteria	Alphaproteobacteria	Rickettsiales	Rickettsiaceae	un_Rickettsiaceae	0	0.0122795	0	0	0	0	0	0.00815096	0	0	0	0	0	0	0	0	0	0	0	0	0	0	0	0	0	0	0	0	0	0	0.00814498	0.00812051	0	0.060983	0.0163245	0	0	0.00405137	0	0.0609756	0.0081103	0	0.0243883	0.00405006
Bacteria	Proteobacteria	Alphaproteobacteria	Sphingomonadales	Sphingomonadaceae	Sphingosinicella	0	0	0	0	0.00407232	0	0	0	0	0	0	0	0	0	0	0	0	0	0.00815794	0	0	0.00406603	0	0	0.0162259	0	0	0.0162767	0.00405285	0	0	0	0	0.0203277	0.00816227	0	0.012163	0.00810274	0	0.00813008	0.00405515	0	0.00406471	0
Bacteria	Firmicutes	Syntrophomonadia	Syntrophomonadales	Syntrophomonadaceae	un_Syntrophomonadaceae	0	0	0	0	0.00407232	0	0	0	0	0	0	0	0	0	0.00821726	0.0121699	0.012133	0.00401671	0	0.00404187	0	0	0	0	0	0	0	0.0122075	0	0	0	0	0	0.0121966	0	0	0.00405433	0	0	0	0	0	0	0
Bacteria	Acidobacteriota	Acidobacteriae	AMGG11	un_AMGG11	un_AMGG11	0	0	0	0	0	0	0	0	0	0	0	0	0	0	0	0	0	0	0	0	0.00401494	0	0	0	0	0	0	0	0	0	0	0	0	0	0	0	0	0	0	0	0	0	0	0
Bacteria	Actinobacteriota	Thermoleophilia	Solirubrobacterales	Solirubrobacteraceae	Parviterribacter	0	0	0	0	0	0	0	0	0.0040843	0	0	0	0	0	0	0	0	0	0	0	0	0	0	0	0	0	0	0	0	0	0	0.00406025	0	0	0	0	0	0.00405137	0	0	0	0	0	0
Bacteria	Actinobacteriota	Actinobacteria	Micrococcales	Micrococcaceae	Paeniglutamicibacter	0	0	0	0	0	0	0	0	0	0	0	0	0	0	0	0	0	0	0	0.00808375	0	0	0.00808931	0	0	0	0	0	0	0	0	0.00406025	0	0	0	0	0	0.0121541	0	0	0.00405515	0	0	0.00405006
Bacteria	Planctomycetota	Planctomycetes	Pirellulales	Pirellulaceae	Blastopirellula	0.017714	0.0204658	0.0575824	0	0.00407232	0.0205516	0.0122669	0.0244529	0.0285901	0.0122689	0.0122115	0.0164318	0.036636	0.0163606	0.00410863	0	0	0	0	0	0	0	0	0	0.00405647	0	0	0	0.00405285	0	0	0	0	0.00813107	0	0	0.0283803	0	0	0.0121951	0.00405515	0	0.0243883	0
Bacteria	Firmicutes	Clostridia	Christensenellales	Christensenellaceae	un_Christensenellaceae	0	0.00818632	0.00411303	0	0	0.00822064	0	0	0.0081686	0	0	0.00410796	0	0	0	0	0	0	0	0	0	0.00406603	0.00404465	0	0	0.00642591	0	0.00406918	0.00405285	0	0	0.00812051	0	0	0.00408113	0.00401574	0.00810866	0	0	0	0	0	0	0
Bacteria	Proteobacteria	Gammaproteobacteria	Gammaproteobacteria_IncertaeSedis	-	Ovatusbacter	0	0	0.00411303	0	0	0.00411032	0	0	0	0	0	0.0123239	0	0.00409015	0.0123259	0	0	0	0	0	0	0.0121981	0	0	0	0	0	0	0	0	0.00407249	0	0	0.0243932	0	0	0.0567606	0.00405137	0	0.0203252	0	0	0.00812942	0
Bacteria	Dependentiae	Babeliae	Babeliales	UBA12411	un_UBA12411	0	0	0	0.00407564	0.00814465	0	0	0.0203774	0	0.00408965	0.0284935	0	0.00407067	0.0572621	0	0	0	0	0	0	0	0	0	0	0	0	0	0	0	0	0	0	0	0	0	0	0	0	0	0	0	0	0.00406471	0
Bacteria	Acidobacteriota	Blastocatellia	Blastocatellales	Blastocatellaceae	JGI_0001001-H03	0.0132855	0.00818632	0	0.057059	0.00814465	0	0.0204449	0	0	0.0163586	0.0040705	0.0123239	0.0284947	0.00409015	0	0	0.00808865	0	0	0	0	0.00406603	0.00404465	0	0	0	0	0	0	0	0	0	0	0	0	0	0	0.00405137	0	0	0	0	0	0.00405006
Bacteria	Bacteroidota	Bacteroidia	Flavobacteriales	NS9	un_NS9	0.026571	0.00818632	0	0.0407564	0	0	0.0245339	0.00407548	0.0081686	0.0327172	0.008141	0	0.0447773	0.00818029	0.00410863	0	0	0	0	0	0	0	0	0	0.00405647	0	0	0	0	0	0.0285074	0	0	0	0	0	0.00405433	0	0	0	0	0	0.0203236	0
Bacteria	Bacteroidota	Bacteroidia	Cytophagales	Spirosomaceae	Spirosoma	0	0	0	0	0	0	0	0	0	0	0	0	0	0	0	0.00811326	0	0	0.0448687	0	0	0.0284622	0	0	0.0567905	0	0	0.00406918	0	0	0	0	0	0	0	0	0	0	0	0	0	0	0	0
Bacteria	Firmicutes	Limnochordia	Limnochordales	Limnochordaceae	Limnochorda	0	0.00818632	0	0.00407564	0	0	0	0	0.0040843	0	0	0	0	0	0.0287604	0	0	0	0.00407897	0	0	0.00406603	0	0	0	0	0	0	0.00405285	0	0.00407249	0.00406025	0	0	0.00816227	0	0	0	0	0	0.00405515	0	0	0.00405006
Bacteria	Actinobacteriota	Actinobacteria	Micromonosporales	Micromonosporaceae	Virgisporangium	0.0044285	0	0.00411303	0	0.00814465	0	0	0.00815096	0	0	0	0	0	0	0	0	0	0	0	0	0	0	0	0	0	0.0128518	0	0.00406918	0	0	0	0	0	0.00406554	0.0122434	0	0	0.00405137	0	0.00406504	0	0	0	0
Bacteria	Proteobacteria	Gammaproteobacteria	Pseudomonadales	Cellvibrionaceae	un_Cellvibrionaceae	0	0	0	0	0	0	0	0	0	0	0	0	0	0	0	0	0	0	0.0367107	0	0	0	0	0	0	0	0	0.00406918	0	0	0	0	0	0	0	0	0	0	0	0	0	0	0	0
Bacteria	Fibrobacterota	Fibrobacteria	Fibrobacterales	Fibrobacteraceae	Fibrobacteraceae_04	0	0	0	0	0	0	0	0	0	0	0	0	0	0	0	0	0.00404433	0	0.00815794	0	0	0	0.00404465	0	0	0	0	0	0.0081057	0	0	0	0	0.00406554	0	0	0	0	0	0	0.00405515	0	0	0
Bacteria	Verrucomicrobiota	Verrucomicrobiae	Chthoniobacterales	Xiphinematobacteraceae	Xiphinematobacter	0	0.00818632	0	0	0	0.00822064	0	0	0	0.00408965	0	0.0205398	0.00407067	0.00818029	0.00821726	0.0121699	0.0161773	0.00401671	0.0530266	0.00404187	0.00401494	0.0487924	0.00808931	0	0.0162259	0.0192777	0.00402139	0.0122075	0.0162114	0	0.00407249	0.016241	0.00401978	0.00406554	0.0285679	0	0.00810866	0.00405137	0.00401494	0.0162602	0.0121655	0	0.00812942	0.00810012
Bacteria	Firmicutes	Clostridia	Oscillospirales	Hungateiclostridiaceae	un_Hungateiclostridiaceae	0	0	0	0	0	0	0	0	0	0	0	0	0	0.00409015	0.00410863	0	0.0161773	0	0.00407897	0	0	0	0.012134	0	0	0	0	0.00406918	0	0	0	0	0	0	0.00408113	0	0	0	0	0	0.00405515	0	0	0.00810012
Bacteria	Proteobacteria	Gammaproteobacteria	Pseudomonadales	KI89A	un_KI89A	0	0	0	0	0	0.00411032	0	0	0	0	0	0	0	0	0	0	0	0	0	0	0	0	0	0	0	0	0	0	0.00405285	0	0	0	0	0	0	0	0	0.00405137	0	0	0	0	0	0
Bacteria	Firmicutes	Bacilli	Izemoplasmatales	un_Izemoplasmatales	un_Izemoplasmatales	0	0	0	0	0	0.00411032	0	0	0	0	0	0	0	0	0.00410863	0.00405663	0	0	0	0	0	0	0	0	0	0.00642591	0	0	0	0	0.00407249	0	0	0	0	0	0	0	0	0	0	0	0.00812942	0
Bacteria	Firmicutes	Clostridia	Oscillospirales	Hungateiclostridiaceae	UCG-012	0	0.00409316	0.00411303	0	0	0.00411032	0	0.00407548	0	0	0.0040705	0	0	0	0.00410863	0	0	0	0	0	0	0.00406603	0.00404465	0	0.00405647	0.00642591	0	0	0	0	0.00407249	0.0121808	0	0	0.00408113	0	0	0.00405137	0	0.00406504	0.00405515	0	0	0
Bacteria	Bacteroidota	Bacteroidia	Chitinophagales	Chitinophagaceae	UTBCD1	0	0.00409316	0.0534693	0	0	0.0205516	0.00408898	0.00407548	0.0449273	0	0.0040705	0.0328637	0	0.0245409	0.0534122	0	0	0	0	0	0	0	0	0	0	0	0	0	0	0	0	0	0	0	0	0	0	0	0	0	0	0	0	0
Bacteria	Actinobacteriota	Acidimicrobiia	Microtrichales	Ilumatobacteraceae	Ilumatobacter	0	0.0122795	0	0.00407564	0.012217	0.00411032	0	0.00407548	0.0081686	0.00408965	0.0122115	0.00410796	0.00814133	0.0531719	0.00410863	0.0121699	0	0	0	0	0	0.0162641	0	0	0.0121694	0	0	0.00813835	0.0081057	0	0.0122175	0	0	0.0243932	0.00408113	0	0.0202716	0	0	0.00406504	0	0	0	0
Bacteria	Proteobacteria	Alphaproteobacteria	Caulobacterales	Hyphomonadaceae	Hirschia	0.0132855	0	0.0164521	0.00407564	0	0	0	0	0	0.00408965	0	0	0	0.00409015	0	0	0.00404433	0	0.00407897	0	0	0	0.00404465	0	0	0	0	0	0.00405285	0	0.00407249	0	0	0.00406554	0.00408113	0	0	0	0	0	0	0	0	0
Bacteria	Verrucomicrobiota	Verrucomicrobiae	Verrucomicrobiales	Verrucomicrobiaceae	un_Verrucomicrobiaceae	0.026571	0	0	0.0285295	0	0	0.0286228	0	0	0.0163586	0	0	0.024424	0	0	0.0446229	0	0	0.0163159	0	0	0.0325283	0	0	0.0486776	0	0	0.0203459	0	0	0.0203625	0	0	0	0	0	0.00810866	0	0	0.00406504	0	0	0.0203236	0
Bacteria	Proteobacteria	Gammaproteobacteria	Pseudomonadales	Moraxellaceae	Cavicella	0	0.00409316	0.00822605	0	0.00814465	0.00822064	0	0.0244529	0	0	0.016282	0.0123239	0	0.00818029	0.00821726	0.00405663	0	0	0.00407897	0	0	0.00813206	0	0.00802085	0	0.0385555	0	0.00406918	0	0	0	0	0	0	0.0367302	0	0	0	0	0	0	0	0.00406471	0.0243004
Bacteria	Firmicutes	Bacilli	Thermoactinomycetales	Thermoactinomycetaceae	Hazenella	0	0	0	0.00407564	0	0	0	0	0	0	0	0	0	0	0.00821726	0	0	0	0	0	0	0.00406603	0	0	0	0	0	0.00406918	0	0	0	0	0	0	0.0122434	0	0	0	0	0.00406504	0	0	0	0.00405006
Bacteria	Actinobacteriota	Actinobacteria	Streptosporangiales	Streptosporangiaceae	Streptosporangium	0	0	0	0.00407564	0.00407232	0.00822064	0	0	0.0163372	0	0.0040705	0	0.012212	0	0.0123259	0.00811326	0	0	0.0163159	0.0202094	0	0.00406603	0.00404465	0	0.0121694	0.0321295	0	0.00813835	0.0162114	0	0	0.00406025	0	0.0121966	0.0367302	0	0.0162173	0.0243082	0	0.00406504	0.0081103	0	0.0203236	0.0283504
Bacteria	Firmicutes	Dethiobacteria	Dethiobacterales	Dethiobacteraceae	un_Dethiobacteraceae	0	0	0	0.00407564	0	0	0	0	0.0040843	0	0	0.00410796	0.00407067	0	0	0	0	0	0	0	0	0	0	0	0	0	0	0	0	0	0	0	0	0	0	0	0	0	0	0	0	0	0.00406471	0
Bacteria	Myxococcota	Polyangia	Polyangiales	un_Polyangiales	un_Polyangiales	0.0044285	0	0	0.00815129	0	0	0	0	0.0040843	0.00408965	0	0	0	0.00409015	0.00410863	0.00405663	0.00808865	0	0.00407897	0.00404187	0	0	0	0	0	0	0	0	0.0081057	0	0	0	0	0	0.0122434	0	0	0.00810274	0	0.00813008	0.00405515	0	0	0
Bacteria	Proteobacteria	Gammaproteobacteria	Burkholderiales	Alcaligenaceae	Pusillimonas	0	0.00409316	0	0	0	0	0	0	0.0040843	0	0	0	0	0.00409015	0.00821726	0	0	0	0	0	0	0	0.0444912	0	0	0	0	0	0	0	0	0	0	0	0	0	0	0	0	0	0	0	0	0
Bacteria	Firmicutes	Bacilli	Bacillales	Bacillaceae	Oceanobacillus	0	0	0.00411303	0	0.00407232	0	0	0	0	0	0	0.0123239	0	0	0.00410863	0	0.00404433	0	0	0	0	0	0	0	0	0	0	0.00406918	0	0	0.00407249	0	0	0.00406554	0	0	0	0	0	0	0.00405515	0	0.00406471	0
Bacteria	Proteobacteria	Gammaproteobacteria	Enterobacterales	Pasteurellaceae	Haemophilus	0	0	0	0	0	0	0	0	0	0	0	0.00821591	0	0	0	0	0	0	0	0	0	0	0	0	0	0	0	0	0	0	0	0	0	0	0	0	0	0	0	0	0	0	0	0
Bacteria	Firmicutes	D8A-2	un_D8A-2	un_D8A-2	un_D8A-2	0	0	0.00411303	0	0	0.00411032	0	0	0	0	0	0	0	0	0	0	0	0	0	0	0	0	0	0	0	0	0	0	0.00405285	0	0	0	0	0.00813107	0.00408113	0	0	0.00810274	0	0	0	0	0.00406471	0
Bacteria	Proteobacteria	Gammaproteobacteria	Acidiferrobacterales	Acidiferrobacteraceae	Sulfurifustis	0	0	0	0.00815129	0	0	0	0.00407548	0.0081686	0	0	0	0.00407067	0.00409015	0.00410863	0	0	0	0	0	0	0	0	0	0	0.00642591	0	0	0.00405285	0	0	0.00406025	0	0.00406554	0.00408113	0	0	0	0	0	0.0081103	0	0	0
Bacteria	Chloroflexi	Dehalococcoidia	SAR202	un_SAR202	un_SAR202	0	0	0	0	0	0.00411032	0	0	0	0	0	0	0	0	0.00821726	0.0121699	0	0	0.00407897	0.00404187	0	0.0203302	0	0	0.00811293	0	0	0.00406918	0	0	0.00814498	0.00406025	0	0.0121966	0	0	0.00405433	0	0.00401494	0.00406504	0	0	0.00812942	0.00810012
Bacteria	Acidobacteriota	Acidobacteriota_Subgroup18	un_Acidobacteriota_Subgroup18	un_Acidobacteriota_Subgroup18	un_Acidobacteriota_Subgroup18	0	0	0	0	0	0	0	0	0.0040843	0	0	0	0	0	0	0	0.00404433	0	0.0122369	0	0	0.0121981	0	0	0	0	0	0.00406918	0	0	0	0	0.00401978	0.0121966	0	0	0	0	0	0.00406504	0	0	0	0
Bacteria	Chloroflexi	Anaerolineae	Anaerolineales	Anaerolineaceae	Anaerolinea	0	0	0	0.00407564	0	0	0	0	0.0040843	0	0	0	0	0	0	0	0	0	0.00407897	0	0	0.00813206	0.00808931	0	0	0.0128518	0	0	0	0	0	0.00812051	0	0.0162621	0.00408113	0	0.00810866	0	0	0	0.00405515	0	0.00406471	0
Bacteria	Firmicutes	Bacilli	Thermoactinomycetales	Thermoactinomycetaceae	Geothermomicrobium	0	0	0.00411303	0	0	0	0	0	0	0	0	0	0	0	0	0	0	0	0	0.00404187	0	0	0	0	0	0	0	0	0.00405285	0	0.00407249	0.00406025	0	0	0	0	0	0	0	0.00406504	0	0	0	0
Bacteria	Chloroflexi	Ktedonobacteria	C0119	un_C0119	un_C0119	0	0	0	0	0	0	0	0	0	0	0	0	0	0	0.00410863	0	0	0	0	0.00404187	0	0	0	0	0	0.00642591	0	0	0.00405285	0	0	0	0	0	0.00408113	0	0	0	0	0	0	0	0	0.00405006
Bacteria	Firmicutes	Clostridia	Clostridiales	Clostridiaceae	Clostridium_SensuStricto-8	0	0	0	0	0	0	0	0	0.0081686	0	0	0	0	0	0.00821726	0	0	0	0.00407897	0	0	0.00813206	0	0	0	0.00642591	0	0	0.00405285	0	0.00407249	0	0	0	0.00408113	0	0	0	0	0	0	0	0	0
Bacteria	Bacteroidota	Bacteroidia	Chitinophagales	Chitinophagaceae	Aurantisolimonas	0	0	0	0	0	0	0	0	0	0	0	0	0	0	0	0	0	0	0.0244738	0	0	0	0	0	0	0	0	0.00406918	0	0	0.01629	0	0	0.00406554	0	0	0	0	0	0.00406504	0	0	0.0203236	0
Bacteria	Proteobacteria	Alphaproteobacteria	Rhizobiales	Rhizobiaceae	Shinella	0.0044285	0.00409316	0.00411303	0.00407564	0.00814465	0.00411032	0.0490677	0.00815096	0	0.00408965	0.0040705	0	0.024424	0.0122704	0.00410863	0.00811326	0	0	0	0	0	0.00406603	0.00404465	0.00401043	0.00811293	0.0128518	0	0.00406918	0.0081057	0	0	0	0	0	0.00408113	0	0.00405433	0	0	0.0203252	0	0	0.00406471	0.00810012
Bacteria	Planctomycetota	Planctomycetes	Gemmatales	Gemmataceae	Fimbriiglobus	0.008857	0.0327453	0.0123391	0.00815129	0.0285063	0.0164413	0.00408898	0.0203774	0	0	0.008141	0	0	0.0204507	0	0.032453	0	0	0	0	0	0.00406603	0	0	0.0162259	0	0	0.00406918	0	0	0.0488699	0	0	0.00813107	0	0	0.00810866	0	0	0.00406504	0	0	0.00812942	0
Bacteria	Bdellovibrionota	Oligoflexia	Oligoflexales	Oligoflexaceae	Oligoflexus	0.0044285	0	0	0	0	0	0	0	0	0	0	0	0	0	0	0	0	0	0	0	0	0.00406603	0	0	0	0	0	0	0	0	0	0	0	0.00406554	0	0	0	0	0	0.00406504	0	0	0	0
Bacteria	Gemmatimonadota	Gemmatimonadetes	Gemmatimonadales	Gemmatimonadaceae	Gemmatirosa	0	0	0	0.00407564	0	0	0.00408898	0	0	0	0	0	0	0	0	0.00811326	0	0	0.00407897	0	0	0	0	0	0	0	0	0	0	0	0	0	0	0	0	0	0	0	0	0	0	0	0.0487765	0
Bacteria	Proteobacteria	Alphaproteobacteria	Rhodobacterales	Rhodobacteraceae	Cereibacter	0	0	0	0	0	0	0	0	0	0	0	0	0	0	0	0	0	0	0	0.00404187	0.00401494	0	0	0	0.00405647	0.00642591	0	0	0.00405285	0	0	0	0	0	0	0	0	0.00405137	0	0	0	0	0	0
Bacteria	Proteobacteria	Alphaproteobacteria	Caulobacterales	Caulobacteraceae	Asticcacaulis	0.0487135	0	0	0.0163026	0	0	0.0245339	0	0	0.0122689	0	0	0.00814133	0	0	0	0	0	0	0	0	0.0243962	0	0	0	0	0	0.00813835	0	0	0.01629	0	0	0.0121966	0	0	0.036489	0	0	0.0162602	0	0	0.0121941	0
Bacteria	Actinobacteriota	Actinobacteria	Streptosporangiales	Streptosporangiaceae	Sphaerisporangium	0	0	0	0	0	0	0	0	0	0	0	0	0	0	0	0	0	0.0200835	0	0	0.0120448	0	0	0.0320834	0	0	0.020107	0	0	0.0160597	0	0	0	0	0	0.0120472	0	0	0.0281045	0	0	0.020069	0	0
Bacteria	Firmicutes	Clostridia	Clostridiales	Clostridiaceae	Clostridium_SensuStricto-12	0	0	0	0	0	0	0	0	0	0	0	0	0	0	0	0	0	0	0	0	0	0	0	0	0	0	0	0.00406918	0	0	0	0.00406025	0	0	0	0	0	0	0	0	0	0	0	0
Bacteria	Firmicutes	Bacilli	Erysipelotrichales	Erysipelatoclostridiaceae	Erysipelatoclostridium	0	0	0	0	0	0	0	0	0	0	0	0	0	0	0	0	0	0	0	0	0	0.00406603	0	0	0	0	0	0	0	0	0	0	0	0	0	0	0	0	0	0	0	0	0	0
Bacteria	Proteobacteria	Gammaproteobacteria	Pseudomonadales	Halieaceae	OM60(NOR5)	0	0.00409316	0	0	0	0	0	0	0	0	0	0	0	0	0.0123259	0	0.00808865	0	0	0	0	0	0	0	0	0	0	0	0.00405285	0	0	0	0	0	0.00816227	0	0	0	0	0	0	0	0	0
Bacteria	Proteobacteria	Gammaproteobacteria	Enterobacterales	Idiomarinaceae	Idiomarina	0	0	0	0	0	0	0	0	0	0	0	0	0	0	0	0	0	0	0	0	0	0	0	0	0	0	0	0	0	0	0	0	0	0	0	0	0	0	0	0	0	0	0	0
Bacteria	Firmicutes	Bacilli	Bacillales	Bacillaceae	Pseudogracilibacillus	0	0.00409316	0	0	0.00407232	0.00411032	0	0	0.0040843	0	0	0	0	0	0.0123259	0	0	0	0	0	0	0	0	0	0.00405647	0	0	0	0.0081057	0.00401494	0	0.00812051	0	0	0	0	0	0	0	0.00406504	0.00405515	0	0	0
Bacteria	Proteobacteria	Alphaproteobacteria	Rhodobacterales	Rhodobacteraceae	un_Rhodobacteraceae	0	0	0	0	0	0	0	0	0	0	0	0	0.00407067	0	0	0	0.00404433	0	0	0.00404187	0	0	0.00404465	0	0.00405647	0	0	0.0122075	0	0	0	0	0	0	0	0	0.00405433	0	0	0.00406504	0	0	0	0
Bacteria	Proteobacteria	Alphaproteobacteria	Acetobacterales	Acetobacteraceae	Craurococcus-Caldovatus	0	0	0.00411303	0.00407564	0.00407232	0.0328826	0	0	0	0	0	0	0	0.00818029	0.00410863	0	0.00404433	0	0	0.00404187	0	0.00406603	0.012134	0	0.00405647	0.00642591	0	0.0203459	0.0121585	0	0.0244349	0.00812051	0	0.0121966	0.0122434	0	0.00405433	0.00405137	0	0	0.00405515	0	0	0.00405006
Bacteria	Latescibacterota	Latescibacteria	Latescibacterales	Latescibacteraceae	un_Latescibacteraceae	0	0	0.0164521	0	0	0	0	0	0	0	0.0040705	0	0	0.00409015	0	0	0.00808865	0	0	0	0	0	0	0	0	0.00642591	0	0	0	0	0	0	0	0	0	0	0	0.00810274	0	0	0	0	0	0
Bacteria	Bacteroidota	Bacteroidia	Sphingobacteriales	Sphingobacteriaceae	Solitalea	0	0	0	0	0	0	0	0	0	0	0.0040705	0.00410796	0	0	0	0	0	0	0	0	0	0	0	0	0	0	0	0.00406918	0	0	0.00407249	0	0	0	0.00408113	0	0	0	0	0	0.0121655	0	0.00812942	0
Bacteria	Firmicutes	Clostridia	Eubacteriales	Alkalibacteraceae	Alkalibacter	0	0	0	0	0.00407232	0	0	0	0	0	0	0	0	0	0.00410863	0.00405663	0.00404433	0	0.00815794	0	0	0	0	0	0	0.0128518	0	0	0	0	0	0	0	0	0.00816227	0	0	0	0	0	0.00405515	0	0	0
Bacteria	Bacteroidota	Bacteroidia	Cytophagales	Cyclobacteriaceae	Fulvivirga	0	0	0	0	0	0	0	0	0	0	0	0	0	0	0	0	0	0	0.00407897	0	0	0	0	0	0	0	0	0	0	0	0	0	0	0	0	0	0	0	0	0	0	0	0	0
Bacteria	Dependentiae	Babeliae	Babeliales	un_Babeliales	un_Babeliales	0	0.00409316	0.0452433	0	0.0162893	0.012331	0.00817795	0	0.0326744	0.00408965	0.0040705	0.0246477	0	0.00409015	0.0246518	0	0	0	0	0	0	0	0	0	0	0	0	0	0	0	0	0	0	0	0	0	0	0	0	0	0	0	0	0
Bacteria	Bacteroidota	Bacteroidia	Chitinophagales	Chitinophagaceae	Cnuella	0.0044285	0.0163726	0.00411303	0.00407564	0.0203616	0.0452135	0	0.00815096	0.0040843	0	0.016282	0.0164318	0	0.0204507	0.0328691	0	0	0	0	0	0	0	0	0	0	0	0	0	0	0	0	0	0	0	0	0	0.00405433	0	0	0	0	0	0	0
Bacteria	Proteobacteria	Gammaproteobacteria	Methylococcales	Methylococcaceae	un_Methylococcaceae	0	0	0	0	0	0	0	0	0	0	0	0	0	0.00409015	0	0	0	0	0	0	0	0	0	0	0	0	0	0	0	0	0	0	0	0.00406554	0	0	0	0	0	0	0	0	0	0
Bacteria	Verrucomicrobiota	Chlamydiae	Chlamydiales	Criblamydiaceae	Estrella	0	0	0.00822605	0.00815129	0	0	0	0	0	0	0	0	0	0	0.00410863	0	0	0	0	0	0	0	0	0	0	0	0	0	0	0	0	0	0	0	0.00408113	0	0	0	0	0	0	0	0	0
Bacteria	Cyanobacteria	Cyanobacteriia	Cyanobacteriales	Chroococcidiopsaceae	un_Chroococcidiopsaceae	0	0	0	0	0	0	0	0	0	0	0	0	0	0	0	0	0	0	0	0	0	0	0	0	0	0	0	0	0	0	0	0	0	0	0	0	0	0	0	0	0	0	0.00406471	0
Bacteria	Actinobacteriota	Actinobacteria	Streptosporangiales	Streptosporangiaceae	Thermocatellispora	0	0.00409316	0.00411303	0	0	0	0	0	0.0081686	0	0	0	0	0	0.0123259	0	0	0	0	0.00808375	0	0.00406603	0.00808931	0	0.0121694	0.00642591	0	0.00406918	0	0	0	0.00812051	0	0.0121966	0	0	0	0.00405137	0	0.00406504	0.0081103	0	0.00406471	0
Bacteria	Actinobacteriota	Acidimicrobiia	Microtrichales	Microtrichaceae	un_Microtrichaceae	0	0.00409316	0	0	0	0	0	0	0	0	0	0	0	0	0	0	0	0	0	0	0	0	0.00404465	0	0	0.00642591	0	0	0.00405285	0	0	0	0.00401978	0	0.00408113	0	0	0	0	0	0	0	0	0
Bacteria	Proteobacteria	Gammaproteobacteria	Nitrosococcales	Nitrosococcaceae	wb1-P19	0	0	0	0	0	0	0	0	0	0	0	0	0	0	0	0.00405663	0	0	0	0	0	0.00406603	0	0	0	0	0	0	0	0	0	0	0	0	0	0	0	0	0	0	0	0	0	0
Bacteria	Proteobacteria	Gammaproteobacteria	Pseudomonadales	Pseudohongiellaceae	Pseudohongiella	0	0	0	0	0	0	0	0	0	0	0	0	0	0	0	0	0	0	0	0	0	0	0	0	0	0	0	0	0	0	0	0	0	0	0	0	0	0	0	0	0	0	0	0
Bacteria	Firmicutes	Clostridia	Peptostreptococcales-Tissierellales	Alkaliphilus	un_Alkaliphilus	0	0	0.00411303	0	0	0	0	0	0	0	0	0	0	0	0.00410863	0	0.00404433	0	0	0.00404187	0.00401494	0	0	0	0	0.00642591	0	0	0	0	0	0	0	0.00406554	0	0	0.00405433	0	0	0	0.00405515	0	0.00406471	0
Bacteria	Firmicutes	Clostridia	Peptostreptococcales-Tissierellales	Peptostreptococcaceae	Paeniclostridium	0.0044285	0	0	0	0	0.0205516	0	0.00407548	0	0	0	0	0	0	0.00821726	0.00811326	0	0	0.00815794	0.00404187	0	0	0.00404465	0	0.00811293	0.0128518	0	0	0.00405285	0.00401494	0.00407249	0	0	0	0	0	0	0	0	0.00813008	0	0	0.00406471	0
Bacteria	Proteobacteria	Alphaproteobacteria	Rhizobiales	Beijerinckiaceae	FFCH5858	0	0	0	0	0	0	0	0	0	0	0	0	0	0	0	0	0	0	0	0	0	0	0	0	0	0	0	0	0	0	0	0.00406025	0	0	0	0	0	0	0	0	0	0	0	0
Bacteria	Firmicutes	Clostridia	Peptostreptococcales-Tissierellales	Family XI	Anaerosalibacter	0.0044285	0	0	0	0	0.00411032	0.00408898	0	0.0081686	0	0	0	0	0	0	0	0	0	0	0	0	0	0	0	0	0	0	0	0	0	0	0	0	0	0.00408113	0	0	0	0	0	0	0	0	0
Bacteria	Actinobacteriota	Actinobacteria	Micromonosporales	Micromonosporaceae	Actinoplanes	0.0044285	0	0	0	0	0.00411032	0	0	0	0	0	0	0	0	0	0	0	0	0	0	0	0.00406603	0	0	0	0	0	0	0	0	0	0	0	0	0.00816227	0	0	0.00405137	0	0.0121951	0	0	0.00406471	0.00405006
Bacteria	Firmicutes	Clostridia	Oscillospirales	Oscillospiraceae	un_Oscillospiraceae	0	0.00409316	0	0	0	0	0	0	0	0	0	0	0	0	0	0	0	0	0	0	0	0.00813206	0	0	0	0	0	0.00406918	0	0	0	0	0	0.00406554	0	0	0.00810866	0.00405137	0	0	0	0	0	0
Bacteria	Actinobacteriota	Actinobacteria	Micromonosporales	Micromonosporaceae	Phytohabitans	0	0	0	0	0.0162893	0.00411032	0	0	0.0204215	0	0	0.0123239	0.00407067	0.00818029	0.0164345	0	0.00404433	0.00401671	0	0.00404187	0	0.00406603	0.00404465	0.00802085	0	0.00642591	0.0120642	0	0.0081057	0	0	0.00812051	0.00803955	0.00406554	0.00408113	0.0200787	0	0	0.0200747	0	0	0.00802761	0	0.00405006
Bacteria	Firmicutes	Clostridia	Eubacteriales	Garciellaceae	Garciella	0	0	0	0	0	0	0	0	0	0	0.0040705	0	0	0	0	0.00811326	0	0	0.00815794	0	0	0	0	0	0	0	0	0	0	0	0	0	0	0	0.00408113	0	0	0	0	0.00406504	0.0081103	0	0	0
Bacteria	Chloroflexi	Chloroflexia	Thermomicrobiales	Thermomicrobiaceae	Nitrolancea	0.017714	0.00818632	0.0287912	0.0122269	0.00407232	0.0164413	0.00817795	0	0.040843	0.0163586	0.008141	0.0328637	0.0162827	0.00409015	0.00410863	0	0	0	0	0	0	0	0	0	0	0	0	0	0	0	0.00407249	0.00406025	0	0.0121966	0.00408113	0	0	0	0	0	0	0	0	0
Bacteria	Proteobacteria	Alphaproteobacteria	Rhizobiales	Labraceae	Labrys	0.0044285	0.00818632	0.00411303	0	0.00407232	0.0205516	0	0	0.0081686	0	0.008141	0	0.00407067	0.0163606	0	0.0243398	0.00404433	0	0.0163159	0.00808375	0	0.00813206	0	0	0.00811293	0	0	0.0406918	0	0	0.01629	0	0	0.0203277	0.0122434	0	0	0.00405137	0	0.0162602	0.0121655	0	0.0121941	0.00810012
Bacteria	Bacteroidota	Bacteroidia	Sphingobacteriales	KD3-93	un_KD3-93	0	0.00409316	0	0	0	0	0	0	0	0	0	0	0	0	0	0	0	0	0	0	0	0	0	0	0	0	0	0	0.00405285	0	0.00407249	0	0	0.0203277	0	0	0.0162173	0	0	0.0121951	0	0	0.00812942	0
Bacteria	Proteobacteria	Alphaproteobacteria	Rhizobiales	Methylopilaceae	Methylopila	0	0	0	0.00407564	0	0	0	0	0	0	0	0.00410796	0	0	0.00821726	0	0	0	0	0	0	0	0.00404465	0.00401043	0	0	0	0	0	0	0	0.00406025	0	0.00406554	0	0	0	0	0	0	0	0	0	0
Bacteria	Acidobacteriota	Acidobacteriota_Subgroup11	un_Acidobacteriota_Subgroup11	un_Acidobacteriota_Subgroup11	un_Acidobacteriota_Subgroup11	0	0	0	0	0	0	0	0	0	0	0	0	0	0	0	0	0	0	0	0.00404187	0	0	0	0	0	0	0.00402139	0	0	0	0	0	0	0	0	0	0	0	0	0	0	0	0	0
Bacteria	Proteobacteria	Alphaproteobacteria	Azospirillales	Azospirillaceae	un_Azospirillaceae	0	0	0	0	0	0.00822064	0	0	0.0081686	0	0	0.00410796	0	0	0	0.0121699	0.00808865	0	0.0163159	0.00808375	0	0.0162641	0.00808931	0	0.0162259	0.0385555	0	0.0162767	0.0121585	0	0	0	0	0.00813107	0	0	0.00810866	0	0	0.0325203	0	0	0.0162588	0.00810012
Bacteria	Proteobacteria	Gammaproteobacteria	Pseudomonadales	Moraxellaceae	Enhydrobacter	0.0044285	0	0	0	0	0	0	0	0.0040843	0	0	0	0	0	0.0205432	0	0	0	0	0	0	0	0	0	0	0	0	0	0	0	0	0	0	0	0	0	0	0	0	0	0	0	0	0
Bacteria	Cyanobacteria	Cyanobacteriia	Cyanobacteriales	Nostocaceae	Nostoc	0	0	0	0.0163026	0.00407232	0	0	0	0	0	0	0.00821591	0	0.00409015	0.00410863	0.00405663	0	0.00401671	0.00407897	0.00808375	0	0	0	0	0.00405647	0.0128518	0	0.00406918	0	0	0	0.00406025	0	0.00406554	0.0122434	0	0	0.00405137	0	0	0	0	0.00812942	0.00810012
Bacteria	Firmicutes	Desulfotomaculia	Desulfotomaculales	Desulfotomaculales_IncertaeSedis	un_Desulfotomaculales_IncertaeSedis	0	0	0	0	0	0	0	0	0	0	0	0	0	0	0.0123259	0	0	0	0	0	0	0	0	0	0	0	0	0	0	0	0	0	0	0	0	0	0	0	0	0	0	0	0	0
Bacteria	Actinobacteriota	Actinobacteria	Frankiales	Nakamurellaceae	Nakamurella	0	0	0	0	0	0	0.00408898	0	0.0040843	0	0	0	0	0	0	0	0	0	0	0	0	0	0	0	0	0	0	0	0	0	0	0.00406025	0	0	0.00408113	0	0	0	0	0	0.0081103	0	0	0.00405006
Bacteria	Firmicutes	Clostridia	Lachnospirales	Lachnospiraceae	Anaerocolumna	0	0	0	0	0	0	0	0	0	0	0	0	0	0	0.00410863	0.0121699	0.00404433	0	0.00815794	0.00404187	0	0	0	0	0.00405647	0	0	0	0.00405285	0	0	0	0	0.00406554	0	0	0	0	0	0.00406504	0	0	0	0
Bacteria	Firmicutes	Clostridia	Peptostreptococcales-Tissierellales	Peptostreptococcales-Tissierellales_XI	un_Peptostreptococcales-Tissierellales_XI	0	0	0	0	0	0.00411032	0	0	0	0	0.0040705	0.00821591	0	0	0	0	0.00404433	0	0	0	0	0	0	0	0	0	0	0.00813835	0.00405285	0	0	0	0	0	0.00408113	0	0	0	0	0	0	0	0	0
Bacteria	Firmicutes	Limnochordia	M55-D21	un_M55-D21	un_M55-D21	0	0	0	0	0	0	0	0	0	0	0	0.00410796	0	0	0	0.00405663	0	0	0	0	0	0	0	0	0.00405647	0	0	0	0.00405285	0	0	0	0	0	0	0	0	0	0	0	0.0081103	0	0	0
Bacteria	Firmicutes	Bacilli	Thermoactinomycetales	Thermoactinomycetaceae	Polycladomyces	0	0	0	0	0	0	0	0	0	0	0	0	0	0	0	0	0	0	0	0	0.00401494	0	0	0	0	0	0	0	0.00405285	0	0	0.00812051	0	0	0	0	0	0	0	0	0	0	0.00406471	0
Bacteria	Bacteroidota	Bacteroidia	Bacteroidales	Prevotellaceae	Prevotella	0	0	0	0	0	0	0	0	0	0	0	0	0	0	0	0	0	0	0	0	0	0	0	0	0	0	0	0	0.00405285	0	0	0	0	0	0	0	0	0	0	0	0	0	0	0
Bacteria	Firmicutes	Clostridia	Peptostreptococcales-Tissierellales	Peptostreptococcaceae	Terrisporobacter	0	0	0	0	0	0.012331	0	0	0	0	0	0.00410796	0	0	0	0	0	0	0	0	0	0	0.00404465	0	0	0	0	0	0.0081057	0	0.00407249	0	0	0	0.00816227	0	0.00810866	0	0	0	0.00405515	0	0	0
Bacteria	Firmicutes	Desulfotomaculia	Desulfotomaculales	Desulfotomaculaceae	Desulfofarcimen	0	0	0	0	0	0.00411032	0	0.00407548	0	0	0	0	0	0	0	0	0	0	0.00407897	0.00404187	0	0	0	0	0.00405647	0.00642591	0	0	0	0	0	0	0	0	0	0	0	0	0	0	0	0	0	0
Bacteria	Firmicutes	Desulfotomaculia	Desulfotomaculales	Desulfotomaculaceae	Desulfotomaculum	0	0	0	0	0	0	0	0	0.0040843	0	0	0.00821591	0	0	0	0	0	0	0	0	0	0.00406603	0	0	0	0	0	0	0	0	0	0	0	0.00406554	0.0122434	0	0	0	0	0	0	0	0	0
Bacteria	Proteobacteria	Alphaproteobacteria	Rhodobacterales	Rhodobacteraceae	Limibaculum	0	0	0	0.00407564	0	0	0	0	0	0	0	0	0	0	0	0	0	0	0.00407897	0	0	0	0	0	0.00405647	0	0	0	0.0081057	0	0	0	0	0	0.00408113	0	0	0	0	0	0	0	0	0
Bacteria	Firmicutes	Desulfitobacteriia	Desulfitobacteriales	un_Desulfitobacteriales	un_Desulfitobacteriales	0	0.00409316	0	0.00407564	0	0	0	0	0	0	0	0	0	0	0	0	0	0	0.00407897	0	0	0	0	0	0	0	0	0	0	0	0	0	0	0	0	0	0	0	0	0	0	0	0	0
Bacteria	Firmicutes	Clostridia	Lachnospirales	Lachnospiraceae	Lachnotalea	0	0	0	0	0	0.00822064	0	0	0.0040843	0	0	0	0	0	0	0	0	0	0	0	0	0	0	0	0	0	0	0	0	0	0	0	0	0.00406554	0.00408113	0	0	0.00405137	0	0	0	0	0	0
Bacteria	Proteobacteria	Alphaproteobacteria	Rhizobiales	Rhizobiaceae	Nitratireductor	0	0.0163726	0.0370172	0	0.00407232	0	0	0.0122264	0.0245058	0	0.0366345	0.00410796	0.00407067	0.028631	0.0164345	0	0.00404433	0	0.00407897	0	0.00401494	0	0.012134	0	0	0.00642591	0	0.00406918	0	0	0.00407249	0	0	0	0.00408113	0	0	0	0	0.0121951	0	0	0.00812942	0
Bacteria	Verrucomicrobiota	Chlamydiae	Chlamydiales	Criblamydiaceae	un_Criblamydiaceae	0	0.0122795	0	0	0.0203616	0	0	0.0203774	0	0	0.0040705	0.00410796	0.00407067	0	0	0	0	0	0	0	0	0	0	0	0	0	0	0	0	0	0	0	0	0	0	0	0	0	0	0	0.00405515	0	0.00406471	0.00405006
Bacteria	Proteobacteria	Alphaproteobacteria	Rhodospirillales	Magnetospiraceae	un_Magnetospiraceae	0	0	0	0	0	0	0	0	0	0	0	0	0	0	0	0	0.00404433	0	0	0.00404187	0	0.00406603	0.00404465	0	0	0.0257036	0	0.0162767	0.0324228	0	0	0	0	0	0.00408113	0	0	0.0364623	0	0.00406504	0.0081103	0	0	0.0243004
Bacteria	Planctomycetota	Planctomycetes	Gemmatales	Gemmataceae	Telmatocola	0	0.0163726	0	0	0.0244339	0	0	0.0203774	0	0	0	0	0	0.0163606	0	0	0	0	0	0	0	0	0	0	0	0	0	0	0	0	0	0	0	0	0	0	0	0	0	0	0	0	0	0
Bacteria	Firmicutes	Clostridia	Lachnospirales	Lachnospiraceae	Lachnoclostridium	0	0.00409316	0	0	0	0	0	0	0	0	0	0	0	0	0	0	0	0	0	0	0	0	0	0	0.00405647	0	0.00402139	0.00406918	0	0	0	0	0	0	0	0	0	0	0	0	0	0	0	0
Bacteria	Desulfobacterota	Desulfuromonadia	Geobacterales	Geobacteraceae	Geotalea	0.008857	0	0	0	0	0	0	0	0	0	0	0	0	0	0	0.00811326	0.00404433	0	0.00407897	0.0121256	0	0.00406603	0.00404465	0	0.00405647	0.0128518	0	0.00813835	0	0	0	0	0	0.00406554	0	0	0	0	0	0	0	0	0	0.00405006
Bacteria	Bacteroidota	Ignavibacteria	SJA-28	un_SJA-28	un_SJA-28	0	0	0	0	0	0	0	0	0	0	0	0	0	0	0	0	0	0	0	0	0	0	0	0	0	0	0	0	0	0	0	0	0	0	0.00816227	0	0	0	0	0.00406504	0	0	0	0
Bacteria	Firmicutes	Bacilli	Bacillales	Bacillaceae	Terribacillus	0	0	0	0	0	0.00411032	0	0	0	0	0	0	0	0.00409015	0	0	0.00404433	0	0	0	0	0.00813206	0	0	0	0	0	0.00406918	0	0	0	0.00812051	0	0	0.00816227	0	0.00405433	0.00810274	0	0.00406504	0	0	0.00812942	0
Bacteria	Bacteroidota	Bacteroidia	Chitinophagales	Chitinophagaceae	Dinghuibacter	0	0	0	0	0	0	0	0	0	0	0	0	0	0	0	0	0	0	0	0	0	0	0	0	0	0	0	0	0	0	0.00407249	0	0	0	0.00408113	0	0	0	0	0	0	0	0	0
Bacteria	Firmicutes	Clostridia	Gracilibacteraceae	Lutispora	un_Lutispora	0	0	0	0	0	0	0	0	0	0	0.0040705	0	0	0	0	0.0162265	0	0	0	0.00404187	0	0.00406603	0	0	0	0	0	0	0.00405285	0	0	0	0	0	0.00408113	0	0	0.00405137	0	0	0.00405515	0	0	0
Bacteria	Acidobacteriota	Vicinamibacteria	Vicinamibacteria_Subgroup9	un_Vicinamibacteria_Subgroup9	un_Vicinamibacteria_Subgroup9	0	0	0	0	0	0	0	0	0	0	0	0	0	0	0	0	0.00404433	0	0	0	0	0	0	0	0	0	0	0	0	0	0	0	0	0.00406554	0	0	0	0	0	0.00406504	0	0	0	0
Bacteria	Proteobacteria	Alphaproteobacteria	Rhizobiales	KF-JG30-B3	un_KF-JG30-B3	0	0.00818632	0.0329042	0.00407564	0.00407232	0.012331	0.00408898	0.00407548	0.0040843	0	0.008141	0.0164318	0.00407067	0	0.0164345	0	0	0	0.00407897	0	0.00401494	0	0	0	0.00405647	0.00642591	0	0.00406918	0.00405285	0	0.00407249	0	0	0.00406554	0.00408113	0	0.00405433	0.00405137	0	0.00406504	0	0	0.0121941	0
Bacteria	Bacteroidota	Bacteroidia	Flavobacteriales	Flavobacteriaceae	Flavobacterium	0	0	0.00411303	0	0	0.00411032	0	0	0.0040843	0	0.0040705	0	0	0	0	0	0.00404433	0	0	0	0	0	0	0	0	0.0192777	0	0.00813835	0	0	0	0.00812051	0	0	0.0163245	0	0.00405433	0	0.00401494	0	0	0	0	0
Bacteria	Desulfobacterota	Desulfuromonadia	Desulfuromonadales	Desulfuromonadaceae	Desulfuromonas	0.0044285	0	0	0.0203782	0	0	0	0	0.0040843	0	0	0	0.00407067	0	0	0	0	0	0	0	0	0.00406603	0.00404465	0	0	0.00642591	0	0	0	0	0.00407249	0	0	0	0	0	0	0	0	0.00406504	0	0	0.0121941	0
Bacteria	Firmicutes	Bacilli	Bacillales	Bacillaceae	Aeribacillus	0	0	0	0	0	0	0	0	0	0	0	0	0	0	0	0	0	0	0	0	0	0	0	0	0	0	0	0	0	0	0	0	0	0	0	0	0	0	0	0.00406504	0	0	0	0
Bacteria	Bacteroidota	Bacteroidia	Chitinophagales	Chitinophagaceae	Flaviaesturariibacter	0	0.0122795	0.0123391	0.00407564	0.00814465	0.0164413	0	0.0122264	0.0122529	0	0.008141	0	0.00407067	0.00409015	0.0328691	0	0	0	0	0	0.00401494	0	0	0	0	0	0	0	0	0	0	0	0	0	0	0	0	0	0	0	0	0	0.00812942	0
Bacteria	Firmicutes	Desulfotomaculia	Desulfotomaculales	Desulfurisporaceae	Desulfurispora	0	0	0	0	0	0.00822064	0	0	0	0	0	0	0	0	0	0	0	0	0.00407897	0	0	0	0	0	0	0	0	0	0	0	0	0	0	0	0.00408113	0	0	0	0	0	0	0	0	0
Bacteria	Proteobacteria	Gammaproteobacteria	Xanthomonadales	Rhodanobacteraceae	Ahniella	0.0132855	0	0	0.00407564	0	0	0.00408898	0	0	0.00817929	0	0	0.00407067	0	0	0	0	0	0.00407897	0	0	0	0	0	0	0	0	0	0	0	0	0	0	0	0.00408113	0	0	0	0	0	0	0	0	0
Bacteria	Actinobacteriota	Acidimicrobiia	Microtrichales	Ilumatobacteraceae	CL500-29	0.0044285	0	0	0.00815129	0.00407232	0	0	0	0	0.00408965	0	0	0.00407067	0	0	0	0	0	0.00407897	0	0	0	0	0	0	0	0	0	0	0	0	0	0	0	0.00408113	0	0	0	0	0	0	0	0	0
Bacteria	Planctomycetota	Phycisphaerae	CCM11a	un_CCM11a	un_CCM11a	0	0	0	0	0	0	0	0	0	0	0	0	0	0	0	0	0	0	0	0	0	0	0	0	0	0	0	0	0	0	0	0	0	0	0	0	0	0	0	0	0	0	0	0
Bacteria	Spirochaetota	Leptospirae	Leptospirales	Leptospiraceae	Leptospira	0	0	0	0	0	0	0	0	0	0	0	0	0	0	0	0.00405663	0.00808865	0	0.00815794	0.00808375	0	0.00406603	0.00404465	0	0	0.0257036	0	0.0203459	0.0243171	0	0	0.00812051	0	0.00406554	0.0163245	0	0.00405433	0.00810274	0	0.00406504	0.0324412	0	0	0.0283504
Bacteria	Proteobacteria	Gammaproteobacteria	Burkholderiales	Comamonadaceae	Azohydromonas	0.017714	0.00818632	0	0	0	0	0.0163559	0	0	0.0122689	0	0	0	0	0.00410863	0	0	0	0	0	0	0.00406603	0	0	0.00405647	0	0	0	0	0	0	0	0	0	0	0	0.00405433	0	0	0	0	0	0.00406471	0
Bacteria	Bacteroidota	Bacteroidia	Bacteroidetes _VC2.1Bac22	un_Bacteroidetes _VC2.1Bac22	un_Bacteroidetes _VC2.1Bac22	0	0	0	0	0	0	0	0	0	0.00817929	0	0	0	0.0163606	0	0.032453	0	0	0.0163159	0	0	0.00406603	0	0	0.0121694	0	0	0.0244151	0	0	0.01629	0	0	0.0121966	0	0	0.00405433	0	0	0.00813008	0	0	0	0
Bacteria	Proteobacteria	Alphaproteobacteria	Rhizobiales	Xanthobacteraceae	Starkeya	0	0	0.0246782	0	0.0162893	0.012331	0.00408898	0	0.0204215	0.00408965	0.0040705	0	0.00407067	0	0	0.00405663	0.00404433	0	0.00407897	0.0121256	0	0	0.012134	0	0	0	0	0	0	0	0	0	0	0	0	0	0	0.00405137	0	0	0.00405515	0	0	0.00405006
Bacteria	Proteobacteria	Alphaproteobacteria	Rhizobiales	Beijerinckiaceae	Psychroglaciecola	0	0	0	0.00407564	0	0	0	0	0	0	0	0	0.00407067	0	0.00410863	0	0	0	0.00407897	0	0	0	0	0	0.00405647	0	0	0.00406918	0	0	0	0	0	0	0	0	0	0	0	0	0	0	0	0.00405006
Bacteria	Myxococcota	Polyangia	Polyangiales	Polyangiaceae	Minicystis	0	0	0	0	0	0.00411032	0	0	0	0	0	0	0	0	0	0.00811326	0	0	0	0	0	0.00406603	0	0	0.00811293	0.0321295	0	0.00813835	0	0	0	0.00812051	0	0.00406554	0	0	0.00405433	0	0	0	0	0	0.00406471	0
Bacteria	Actinobacteriota	Actinobacteria	Glycomycetales	Glycomycetaceae	Glycomyces	0	0	0	0	0	0	0	0	0	0	0	0	0	0	0	0.00811326	0.00808865	0	0	0	0	0	0.00808931	0	0.00405647	0.0128518	0	0.00406918	0.0081057	0	0	0.00812051	0	0	0.0163245	0	0	0.00405137	0	0	0	0	0	0.00405006
Bacteria	Firmicutes	Incertae Sedis	DTU014	un_DTU014	un_DTU014	0.0044285	0	0	0	0	0.0164413	0	0	0	0	0	0	0	0	0	0	0	0	0	0	0	0	0	0	0	0.00642591	0	0	0	0	0	0	0	0	0	0	0	0	0	0	0	0	0	0
Bacteria	Planctomycetota	Phycisphaerae	Phycisphaerales	Phycisphaeraceae	AKYG587	0	0.0163726	0	0.0203782	0.00407232	0.00411032	0	0	0	0	0	0.00821591	0.00407067	0.00818029	0	0	0	0	0.00407897	0	0	0.00406603	0.00404465	0	0	0.0128518	0	0	0.00405285	0	0.00407249	0.0121808	0	0.00813107	0.0122434	0	0.00405433	0.00405137	0	0.00406504	0	0	0.00812942	0.00810012
Bacteria	Firmicutes	Clostridia	Lachnospirales	Lachnospiraceae	Anaerosporobacter	0	0	0.0123391	0	0.00407232	0	0	0	0	0	0	0	0	0	0	0	0	0	0.00407897	0	0	0.00406603	0	0	0	0	0	0	0	0	0	0	0	0	0	0	0	0	0	0.00406504	0	0	0	0
Bacteria	Proteobacteria	Gammaproteobacteria	Ectothiorhodospirales	Thioalkalispiraceae	Thioalkalispira-Sulfurivermis	0	0	0.0164521	0.00815129	0	0.012331	0	0	0.0163372	0.00408965	0	0	0	0.00409015	0.0123259	0	0	0	0	0	0	0	0	0	0	0	0	0	0	0	0	0	0	0	0	0	0.00405433	0	0	0	0	0	0	0
Bacteria	Planctomycetota	Planctomycetota_Pla3	un_Planctomycetota_Pla3	un_Planctomycetota_Pla3	un_Planctomycetota_Pla3	0	0	0.00411303	0	0.00407232	0.0164413	0	0	0.0040843	0	0	0	0	0.00409015	0.00821726	0	0.00404433	0	0.00407897	0	0	0	0	0	0.00405647	0	0	0	0.00405285	0	0.00407249	0	0	0	0	0	0	0.00405137	0	0	0.00405515	0	0	0
Bacteria	Bacteroidota	Bacteroidia	Chitinophagales	Chitinophagaceae	Ferruginibacter	0	0	0	0	0	0	0	0	0	0	0	0	0	0	0	0	0	0	0	0	0	0	0	0	0	0	0	0	0	0	0	0	0	0	0	0	0	0	0	0	0	0	0	0
Bacteria	Proteobacteria	Alphaproteobacteria	Tistrellales	Geminicoccaceae	Geminicoccus	0.017714	0.00409316	0.0287912	0.0122269	0.012217	0	0.00408898	0.00407548	0	0.0204482	0.0122115	0	0	0.00409015	0.0123259	0.0121699	0	0	0	0	0	0.00813206	0	0	0	0	0	0	0	0	0.00407249	0	0	0	0	0	0	0	0	0	0.00405515	0	0	0
Bacteria	Firmicutes	Limnochordia	un_Limnochordia	un_Limnochordia	un_Limnochordia	0	0	0	0	0	0	0	0	0	0	0	0	0	0	0.00821726	0	0	0	0	0	0	0	0	0	0	0	0	0	0	0	0	0.00406025	0	0	0	0	0	0.00405137	0	0	0	0	0	0
Bacteria	Chloroflexi	P2-11E	un_P2-11E	un_P2-11E	un_P2-11E	0	0	0	0	0	0	0	0	0	0	0	0.00821591	0	0	0	0	0	0	0	0.00808375	0	0	0.00404465	0	0	0	0	0	0	0	0	0	0	0	0	0	0	0	0	0	0	0	0	0
Bacteria	Actinobacteriota	Actinobacteria	Micromonosporales	Micromonosporaceae	Allocatelliglobosispora	0	0	0	0	0	0	0	0	0.0040843	0	0	0	0	0	0	0	0.00404433	0	0	0	0	0.00813206	0	0	0	0	0	0.00406918	0	0	0.00407249	0.00406025	0	0.00406554	0	0	0	0	0	0	0	0	0.00812942	0
Bacteria	Bacteroidota	Bacteroidia	Cytophagales	Hymenobacteraceae	Rufibacter	0	0.0122795	0.0205651	0	0.0162893	0.0246619	0	0.00815096	0.0204215	0	0	0.0287557	0.00407067	0.0122704	0.0164345	0	0	0	0	0.00404187	0	0	0	0	0	0	0	0	0	0	0	0	0	0	0	0	0	0	0	0	0	0	0	0
Bacteria	Firmicutes	Desulfotomaculia	Desulfotomaculales	Pelotomaculaceae	Cryptanaerobacter	0	0.00409316	0	0	0	0	0	0	0	0	0	0	0	0	0	0	0	0	0.00815794	0	0	0	0	0	0	0	0	0.00406918	0	0	0.00814498	0	0	0	0	0	0	0	0	0	0	0	0	0
Bacteria	Proteobacteria	Alphaproteobacteria	Caulobacterales	Caulobacteraceae	PMMR1	0	0	0	0	0	0	0	0	0	0	0	0	0	0	0	0	0	0	0	0	0	0.00406603	0	0	0.0162259	0	0	0	0	0	0.0122175	0.0121808	0	0.0284588	0.0285679	0	0	0	0	0.0243902	0	0	0	0
Bacteria	Actinobacteriota	Actinobacteria	Kineosporiales	Kineosporiaceae	Quadrisphaera	0.008857	0	0	0.0285295	0	0	0.0204449	0.00407548	0	0.0122689	0	0	0.012212	0.00409015	0	0	0	0	0	0	0	0	0	0	0	0	0	0	0	0	0	0	0	0.00813107	0	0	0.00405433	0	0	0	0	0	0.00812942	0
Bacteria	Planctomycetota	Planctomycetes	Planctomycetales	Schlesneriaceae	Planctopirus	0	0	0	0	0	0	0	0	0	0	0	0	0	0	0.00821726	0.00811326	0	0	0.00407897	0	0	0.0121981	0	0	0.00811293	0	0	0	0	0	0.0285074	0	0	0.00813107	0	0	0.00405433	0	0	0.00406504	0	0	0	0
Bacteria	Actinobacteriota	Actinobacteria	Micrococcales	Microbacteriaceae	Microbacterium	0	0	0	0	0.00814465	0	0	0.00407548	0	0.00817929	0	0	0	0	0	0.00405663	0	0	0	0	0	0.00406603	0	0	0	0.00642591	0	0	0	0	0.00814498	0.00406025	0	0	0	0	0	0	0	0	0.00405515	0	0	0.00405006
Bacteria	Actinobacteriota	Actinobacteria	Propionibacteriales	Nocardioidaceae	Tenggerimyces	0	0	0	0	0	0	0	0	0	0	0	0	0	0	0	0	0	0.0200835	0	0	0.00802987	0	0	0.0120313	0	0	0	0	0	0.0160597	0	0	0.0281384	0	0	0.0240945	0	0	0.00401494	0	0	0.00802761	0	0
Bacteria	Proteobacteria	Gammaproteobacteria	Burkholderiales	Nitrosomonadaceae	IS-44	0	0	0	0	0	0	0	0	0	0	0	0	0	0	0.00410863	0.00405663	0	0	0	0	0	0	0	0	0	0	0	0.00406918	0	0	0.00407249	0	0	0.0121966	0.00816227	0	0.00405433	0	0	0.0203252	0	0	0	0
Bacteria	Firmicutes	Bacilli	Bacillales	Bacillaceae	Sinibacillus	0	0	0	0	0	0	0	0	0	0	0	0	0.00407067	0	0.00410863	0	0	0	0.00407897	0	0	0	0	0	0	0	0	0	0	0	0	0	0	0	0	0	0	0	0	0.00406504	0.00405515	0	0	0
Bacteria	Firmicutes	Clostridia	Peptostreptococcales-Tissierellales	Peptostreptococcaceae	Clostridioides	0	0	0	0	0	0	0	0	0	0	0	0	0	0	0	0	0	0	0	0	0	0	0	0	0	0	0	0	0	0	0	0	0	0	0	0	0	0	0	0	0	0	0	0
Bacteria	Actinobacteriota	Actinobacteria	Micrococcales	Micrococcaceae	Micrococcus	0	0	0	0	0	0	0	0	0	0	0	0	0	0	0	0	0	0	0	0	0	0	0	0	0	0	0	0	0	0	0	0	0	0	0	0	0	0	0	0	0	0	0	0
Bacteria	Proteobacteria	Gammaproteobacteria	EPR3968-O8a-Bc78	un_EPR3968-O8a-Bc78	un_EPR3968-O8a-Bc78	0	0	0	0	0	0	0	0	0	0	0	0	0	0	0.00821726	0	0	0	0	0	0	0.00406603	0	0	0	0	0	0	0	0	0	0	0	0	0	0	0	0	0	0	0	0	0	0
Bacteria	Firmicutes	Bacilli	Alicyclobacillales	Alicyclobacillaceae	Alicyclobacillus	0	0	0	0	0	0	0	0	0.0040843	0	0	0	0.00407067	0.00409015	0	0.00811326	0	0	0	0	0	0	0	0	0	0	0.00402139	0	0	0	0	0	0	0	0	0	0	0	0	0	0	0	0	0
Bacteria	Proteobacteria	Gammaproteobacteria	SZB50	un_SZB50	un_SZB50	0	0	0	0	0	0	0	0	0	0	0	0	0	0	0	0	0	0	0	0	0	0	0	0	0.00405647	0	0	0	0	0	0	0	0	0	0	0	0	0	0	0.00813008	0	0	0	0
Bacteria	Myxococcota	Polyangia	Polyangiales	Polyangiaceae	Polyangium	0	0	0	0	0	0.00411032	0	0	0	0	0	0	0	0	0	0	0	0	0.00407897	0	0	0.00406603	0	0	0.00405647	0.00642591	0	0.00406918	0	0	0.00407249	0.00406025	0	0.00406554	0	0	0	0	0	0.00406504	0	0	0	0
Bacteria	Myxococcota	Polyangia	Polyangiales	Eel-36e1D6	un_Eel-36e1D6	0	0	0	0	0	0	0	0	0.0040843	0	0	0	0	0	0	0	0	0	0	0	0	0	0	0	0	0	0	0	0	0	0	0	0	0	0.00408113	0	0	0	0	0	0	0	0	0
Bacteria	Actinobacteriota	Actinobacteria	Propionibacteriales	Nocardioidaceae	un_Nocardioidaceae	0	0	0	0	0	0	0	0	0	0	0	0	0	0	0	0	0	0	0	0	0	0	0	0	0	0	0	0	0	0	0	0	0	0	0	0	0	0	0	0	0	0	0	0
Bacteria	Actinobacteriota	Actinobacteria	Streptosporangiales	Streptosporangiaceae	Sphaerimonospora	0	0	0	0	0	0	0	0	0	0	0	0	0	0	0	0	0	0	0	0	0	0	0	0	0	0.0128518	0	0.00406918	0	0	0	0.00812051	0	0.00406554	0.00816227	0	0.00405433	0	0	0.00406504	0	0	0	0.00405006
Bacteria	Firmicutes	Bacilli	Bacillales	Sporolactobacillaceae	Tuberibacillus	0	0	0	0	0	0.00411032	0	0	0	0	0	0	0	0	0	0	0	0	0	0.00808375	0	0	0	0	0	0	0	0	0	0	0	0	0	0	0	0	0	0	0	0.00406504	0	0	0	0
Bacteria	Firmicutes	un_Firmicutes	un_Firmicutes	un_Firmicutes	un_Firmicutes	0	0	0	0.00407564	0	0	0	0	0	0	0	0	0	0	0	0	0	0	0.00407897	0	0	0	0	0	0	0	0	0	0	0	0	0	0	0	0.00408113	0	0	0	0	0	0	0	0	0
Bacteria	Proteobacteria	Alphaproteobacteria	Acetobacterales	Acetobacteraceae	Rubritepida	0.0044285	0.00818632	0	0.00407564	0.00814465	0.00411032	0	0.00815096	0	0	0.0040705	0	0	0.00818029	0.00410863	0	0	0	0	0	0	0	0	0	0	0	0	0	0	0	0	0	0	0.00406554	0	0	0	0	0	0.00813008	0	0	0.00812942	0.00405006
Bacteria	Proteobacteria	Alphaproteobacteria	Defluviicoccales	un_Defluviicoccales	un_Defluviicoccales	0.0132855	0	0	0.0203782	0	0	0.00408898	0	0.0040843	0.00817929	0	0	0.00814133	0	0	0.0243398	0.00404433	0	0.00815794	0.00404187	0	0.00406603	0	0	0.00811293	0	0	0.0162767	0	0	0.0244349	0	0	0.00813107	0	0	0.0162173	0	0	0.0243902	0.00405515	0	0.0121941	0
Archaea	Thermoplasmatota	Thermoplasmata	un_Thermoplasmata	un_Thermoplasmata	un_Thermoplasmata	0	0	0	0	0	0	0	0	0	0	0	0	0	0	0	0	0	0	0	0	0	0.00813206	0	0	0	0	0	0	0	0	0	0	0	0	0.0122434	0	0	0	0	0	0	0	0	0
Bacteria	Firmicutes	Thermaerobacteria	Thermaerobacterales	Thermaerobacteraceae	Thermaerobacter	0	0	0	0	0	0	0	0	0	0	0	0	0	0	0	0.00405663	0	0	0	0	0	0.00406603	0	0	0	0	0	0.00406918	0	0	0	0	0	0.00406554	0.00408113	0	0	0	0	0	0	0	0	0
Bacteria	Firmicutes	Limnochordia	Limnochordales	un_Limnochordales	un_Limnochordales	0	0	0	0	0	0	0	0	0	0	0	0	0	0	0	0	0	0	0	0	0	0	0	0	0	0	0	0	0.00405285	0	0	0	0	0	0	0	0	0	0	0	0	0	0	0
Bacteria	Firmicutes	Clostridia	Oscillospirales	Ruminococcaceae	Ruminococcus	0	0	0	0	0	0	0	0	0	0	0	0	0.00407067	0	0	0	0	0	0.00407897	0	0	0	0	0	0	0.00642591	0	0	0	0	0	0	0	0.00406554	0.00816227	0	0	0	0	0	0.00405515	0	0.0121941	0
Bacteria	WS4	un_WS4	un_WS4	un_WS4	un_WS4	0	0	0	0	0.00407232	0	0	0	0	0	0	0	0	0	0	0	0	0	0	0.00404187	0	0	0	0	0	0.00642591	0	0	0	0	0	0	0	0	0.00408113	0	0	0	0	0	0	0	0	0
Bacteria	Actinobacteriota	Actinobacteria	Frankiales	Acidothermaceae	Acidothermus	0	0	0.00411303	0	0	0	0	0	0	0	0.0040705	0	0	0	0	0	0	0	0.00407897	0	0	0.00813206	0	0	0	0.00642591	0	0	0	0	0.00407249	0.0121808	0	0	0.00816227	0	0	0.00810274	0	0.00406504	0	0	0	0
Bacteria	Actinobacteriota	Actinobacteria	Micromonosporales	Micromonosporaceae	Dactylosporangium	0	0	0.0123391	0	0	0	0	0	0	0	0	0	0	0	0	0	0	0	0.00407897	0	0	0	0	0	0	0	0	0.00406918	0	0	0	0	0	0	0	0	0	0	0	0	0	0	0	0
Bacteria	Firmicutes	Bacilli	Thermoactinomycetales	Thermoactinomycetaceae	Seinonella	0	0	0.0205651	0	0	0	0	0	0.0040843	0	0	0	0	0	0	0	0	0	0.00407897	0	0	0	0	0	0	0	0	0	0	0	0.00407249	0.00406025	0	0	0.0122434	0	0.00810866	0	0	0	0	0	0	0
Bacteria	Acidobacteriota	Vicinamibacteria	Vicinamibacterales	Vicinamibacteraceae	Vicinamibacter	0	0.00409316	0	0	0.00407232	0	0	0	0	0	0.008141	0	0	0.0122704	0	0.00811326	0	0	0.00407897	0	0	0	0	0	0.00405647	0	0	0.00813835	0	0.00401494	0	0	0	0.00406554	0	0	0.00405433	0	0	0	0	0	0	0
Bacteria	Actinobacteriota	Actinobacteria	Streptosporangiales	Streptosporangiaceae	Thermopolyspora	0	0	0	0	0	0	0	0	0	0	0	0	0.00407067	0	0.00821726	0.00405663	0	0	0.0163159	0.00808375	0	0	0.00404465	0	0	0	0	0	0	0	0	0.00406025	0	0	0	0	0	0.00810274	0	0	0	0	0.00406471	0
Bacteria	Actinobacteriota	Actinobacteria	Streptosporangiales	Thermomonosporaceae	Actinoallomurus	0	0	0	0	0	0	0	0	0	0	0	0	0	0	0	0	0.012133	0	0	0.0121256	0	0.00406603	0.00404465	0	0	0.00642591	0	0	0	0	0	0	0	0	0	0	0	0	0	0	0	0	0	0
Bacteria	Firmicutes	Bacilli	Bacillales	Bacillaceae	Calditerricola	0	0	0	0	0	0	0	0	0	0	0	0	0	0	0	0	0	0	0	0	0	0	0	0	0	0	0	0	0	0	0	0	0	0	0	0	0	0	0	0	0	0	0	0.00405006
Bacteria	Verrucomicrobiota	Verrucomicrobiae	Opitutales	Puniceicoccaceae	Verruc-01	0	0	0	0	0	0.00411032	0	0	0	0.00817929	0	0	0	0	0	0.00405663	0	0	0	0	0	0	0	0	0	0	0	0	0	0	0	0	0	0	0	0	0	0.00405137	0	0	0	0	0	0
Bacteria	Proteobacteria	Gammaproteobacteria	Burkholderiales	Nitrosomonadaceae	un_Nitrosomonadaceae	0	0	0.00411303	0	0.00407232	0	0	0.00407548	0	0	0	0	0	0	0.00821726	0	0	0	0.00407897	0	0	0.00406603	0	0	0	0	0	0.0122075	0	0	0	0	0	0.00406554	0.0122434	0	0.00405433	0.00405137	0	0.00406504	0	0	0.00406471	0
Bacteria	Actinobacteriota	Actinobacteria	Streptosporangiales	Thermomonosporaceae	Thermostaphylospora	0	0	0	0	0	0	0	0	0	0	0	0	0.00407067	0	0	0.00811326	0	0	0	0	0	0	0	0	0	0	0	0.0122075	0.00405285	0	0	0	0	0.0162621	0.00408113	0	0.012163	0.00405137	0	0	0.00405515	0	0	0
[truncated: 94 more columns]

## Sheet: Table S5
Table S5. Bacterial phyla with significantly higher relative abundance across compartments and experimental conditions.
	Compartments			Experiments			Bacterial phyla significantly affected by inoculum complexity
	Rhizosphere	Chitin	Mineral NP	Experiment 1	Experiment 2	Experiment 3	Higher relative abundance in complex microbial community	Lower relative abundance in complex microbial community
Acidobacteriota			+	+		+	Patescibacteria	Deinococcota
Actinobacteriota		+			+
Armatimonadota	+			+
Bacteroidota	+			+
Bdellovibrionota	+
Crenarchaeota			+			+
Cyanobacteria	+			+
Deinococcota	+				+
Dependentiae		+		+
Desulfobacterota	+				+
Firmicutes			+	+		+
Gemmatimonadota	+			+		+
Chloroflexi	+		+	+
Methylomirabilota			+			+
Myxococcota	+			+
Nitrospirota			+	+		+
Patescibacteria			+		+
Planctomycetota			+	+
Proteobacteria	+		+			+
Sumerlaeota			+	+
TX1A-33	+				+
un_Bacteria	+			+
Verrucomicrobiota	+			+
List of bacterial phyla showing significantly increased relative abundance in specific compartments and experimental conditions based on redundancy analysis (RDA; p < 0.05). The table also highlights taxa whose abundance was significantly influenced by microbial community fractionation, indicating sensitivity to reductions in inoculum complexity.

## Sheet: Table S6
Table S6. List of bacterial genera showing significantly higher relative abundance in specific compartments and experimental conditions.
Compartments					Experiments					Bacterial genera significantly affected by inoculum complexity
	Rhizosphere	Chitin	Mineral NP			Experiment 1	Experiment 2	Experiment 3		Higher relative abundance in complex microbial community	Lower relative abundance in complex microbial community
Acinetobacter	+				Acinetobacter			+		Aquicella	Kribbella
Actinomadura		+			Actinomadura		+			Sporocytophaga	Sphingopyxis
Actinomyces			+		Actinomyces			+		Flavisolibacter	Rhodobacter
Actinomycetospora	+		+		Actinomycetospora	+				Bdellovibrio	Deinococcus
Actinopolymorpha	+		+		Actinopolymorpha		+			Desmonostoc
Actinosynnema	+				Actinosynnema	+	+			Legionella
Actinotalea			+		Actinotalea					un_Diplorickettsiaceae
Adhaeribacter	+		+		Adhaeribacter	+				un_SBR1031
Aeromicrobium	+		+		Aeromicrobium	+				un_Paludibaculum
Achromobacter	+				Achromobacter		+			un_Fimbriimonadaceae
Aliihoeflea			+		Aliihoeflea		+			Flavitalea
Allorhizobium-Neorhizobium-Pararhizobium-Rhizobium	+				Allorhizobium-Neorhizobium-Pararhizobium-Rhizobium		+			un_211ds20
alphaI cluster	+				alphaI cluster		+			un_Rhodospirillales
Altererythrobacter	+		+		Altererythrobacter		+			Hydrogenophaga
Alysiosphaera	+				Alysiosphaera	+		+		Rhodocytophaga
Ammoniphilus			+		Ammoniphilus	+	+			un_Anaerolineaceae
Anaeromyxobacter	+				Anaerococcus			+		un_Sandaracinaceae
Aquicella	+				Anaeromyxobacter					Siccirubricoccus
Arcticibacter	+				Aquicella	+				Qipengyuania
Arenimonas	+				Arcticibacter		+
Armatimonas	+				Arenimonas	+
Arsenicitalea			+		Armatimonas	+		+
Arthrobacter	+				Arsenicitalea		+
Azospirillum	+				Arthrobacter	+		+
Bacillus	+		+		Asanoa			+
Bauldia	+				Azospirillum	+
Bdellovibrio	+				Bacillus	+		+
Berkiella	+				Bauldia	+
Blastocatella	+				Bdellovibrio	+
Blastococcus	+		+		Berkiella	+
Bosea	+				Blastocatella	+
Bradyrhizobium	+				Blastococcus			+
Brevibacillus			+		Bosea		+
Brevundimonas	+				Bradyrhizobium	+
Bryobacter	+				Brevibacillus	+		+
Caenimonas	+				Brevundimonas			+
Caldicoprobacter			+		Bryobacter	+		+
Cellvibrio			+		Caenimonas			+
Cephaloticoccus			+		Caldicoprobacter			+
Conexibacter	+		+		Cellvibrio	+	+
Croceicoccus	+				Cephaloticoccus	+
Cupriavidus	+				Conexibacter			+
Denitratisoma	+				Coxiella	+
Desmonostoc	+				Croceicoccus		+
Devosia	+		+		Cupriavidus
Domibacillus			+		Deinococcus		+
Dongia			+		Denitratisoma		+
Duganella	+				Desmonostoc
Dyadobacter	+				Devosia	+	+
Ellin517	+				Domibacillus			+
Ensifer			+		Dongia			+
Escherichia-Shigella			+		Duganella			+
Ferrovibrio	+				Dyadobacter		+
FFCH7168	+				Effusibacillus	+		+
Fictibacillus			+		Ellin517	+
Flavihumibacter		+			Ensifer		+
Flavisolibacter	+				Escherichia-Shigella			+
Flavitalea	+				Ferrovibrio		+
Gaiella			+		FFCH7168	+
Gemmata	+				Fictibacillus	+		+
Gemmatimonas	+				Finegoldia			+
Haliangium	+		+		Flavihumibacter	+
Halomonas		+			Flavisolibacter	+
Herbinix			+		Flavitalea	+
Herpetosiphon	+				Gaiella	+		+
Hydrogenispora			+		Gemmata	+
Hydrogenophaga	+		+		Gemmatimonas	+		+
Chitinophaga			+		Gordonia	+
Chryseobacterium	+				Haliangium	+		+
Chthoniobacter	+				Halomonas			+
Chthonobacter	+				Herbinix			+
Iamia	+		+		Herpetosiphon	+	+
IMCC26134	+				Hyalangium	+		+
Klebsiella	+				Hydrogenispora			+
Kribbella		+			Hydrogenophaga		+
Labedella	+				Chitinophaga		+
Lacibacter	+				Chryseobacterium		+
Lawsonella			+		Chthoniobacter	+	+
Legionella			+		Chthonobacter	+	+
Leifsonia			+		Iamia	+		+
Limnobacter	+				IMCC26134		+
Luteolibacter	+				Klebsiella			+
Lysinibacillus	+		+		Kribbella		+
Lysobacter	+		+		Labedella		+
Marmoricola			+		Lacibacter	+	+
Massilia	+				Lawsonella			+
Mesorhizobium	+		+		Legionella	+
Methylobacterium-Methylorubrum	+				Leifsonia			+
Methyloversatilis	+				Leucobacter
Micromonospora			+		Limnobacter		+
Microvirga	+		+		Luteolibacter		+
MND1	+		+		Lysinibacillus			+
Mycobacterium			+		Lysobacter	+
Mycoplasma		+	+		Marmoricola	+		+
Neochlamydia			+		Massilia	+
Niastella	+				Mesorhizobium	+
Nitrososphaera	+		+		Methylobacterium-Methylorubrum	+
Nitrospira			+		Methyloversatilis		+
Nocardia		+			Micromonospora			+
Nocardioides	+		+		Microvirga			+
Nocardiopsis	+				MND1			+
Nonomuraea		+			Mycobacterium	+		+
Nordella	+				Mycoplasma			+
Novosphingobium	+		+		Nannocystis
Ohtaekwangia	+				Neochlamydia	+
OM27	+		+		Niastella		+
Opitutus	+				Nitrosomonas
P3OB-42	+		+		Nitrososphaera			+
Paenarthrobacter	+		+		Nitrospira	+		+
Paenibacillus			+		Nocardia		+
Pajaroellobacter	+				Nocardioides	+		+
Paracoccus	+				Nocardiopsis		+
Patulibacter	+				Nonomuraea	+	+
Pedobacter			+		Nordella	+		+
Pedomicrobium	+		+		Novosphingobium
Peptoniphilus		+			Ohtaekwangia		+
Peredibacter	+				OLB13	+
Phaselicystis			+		OM27	+		+
Phenylobacterium	+				Opitutus	+
Pir4 lineage			+		P3OB-42	+		+
Pirellula	+				Paenarthrobacter
Plantactinospora			+		Paenibacillus			+
Polycyclovorans	+				Pajaroellobacter	+
Promicromonospora		+			Paracoccus	+	+
Pseudactinotalea			+		Patulibacter		+
Pseudarthrobacter	+				Pedobacter	+		+
Pseudomonas	+				Pedomicrobium	+		+
Pseudonocardia		+	+		Peptoniphilus			+
Pseudoxanthomonas	+		+		Peredibacter
Puia			+		Phaselicystis	+	+
Qipengyuania	+				Phenylobacterium		+
Ramlibacter	+				Pir4 lineage	+		+
Reyranella	+				Pirellula	+	+
Rheinheimera	+				Plantactinospora			+
Rhodobacter	+		+		Polaromonas	+
Rhodococcus	+				Polycyclovorans	+
Rhodocytophaga	+				Pontibacter	+
Rhodoplanes	+		+		Promicromonospora			+
Rickettsiella			+		Pseudactinotalea
Roseimicrobium	+				Pseudarthrobacter	+
Roseisolibacter	+				Pseudomonas	+
Rubellimicrobium	+				Pseudoxanthomonas		+
Rubrobacter	+		+		Puia	+	+
Saccharopolyspora			+		Qipengyuania			+
Sandaracinus	+				Ramlibacter			+
SH-PL14	+		+		Reyranella	+
Siccirubricoccus	+		+		Rheinheimera			+
Solirubrobacter			+		Rhodobacter	+	+
Sorangium			+		Rhodococcus	+
Sphingoaurantiacus	+				Rhodocytophaga		+
Sphingobium	+				Rhodoplanes			+
Sphingomonas	+		+		Rickettsiella			+
Sphingopyxis	+				Roseimicrobium	+	+
Sporocytophaga	+				Roseisolibacter	+
Staphylococcus			+		Rubellimicrobium	+	+
Stenotrophomonas	+				Rubrobacter		+
Steroidobacter			+		Saccharopolyspora			+
Streptomyces		+			Sandaracinus	+	+
Sumerlaea	+				SH-PL14	+	+
SWB02	+				Siccirubricoccus		+
Terrimicrobium	+				Solirubrobacter			+
Terrimonas	+				Sorangium			+
Thermoactinomyces			+		Sphingoaurantiacus	+		+
Thermobacillus			+		Sphingobium		+
Thermosporothrix		+			Sphingomonas	+
Tumebacillus			+		Sphingopyxis
un_0319-6G20	+				Sporocytophaga	+	+
un_211ds20			+		Staphylococcus			+
un_67-14			+		Stenotrophomonas	+
un_A4b	+				Steroidobacter	+		+
un_Acidimicrobiia	+				Streptomyces		+
un_Actinomarinales			+		Sumerlaea	+
un_AKIW781	+				SWB02	+
un_AKYG1722	+				Terrimicrobium	+	+
un_Anaerolineaceae	+				Terrimonas	+
un_Ardenticatenaceae	+				Thermoactinomyces			+
un_Armatimonadota	+				Thermobacillus			+
un_Bacteria	+				Thermosporothrix			+
un_bacteriap25			+		Tumebacillus	+		+
un_BIrii41	+		+		un_0319-6G20	+
un_Caldilineaceae	+				un_211ds20			+
un_Caulobacteraceae	+				un_67-14			+
un_CCD24			+		un_A4b	+	+
un_Comamonadaceae	+				un_Acidimicrobiia	+		+
un_Cyclobacteriaceae		+			un_Actinomarinales			+
un_Desulfobacterota	+				un_AKIW781		+
un_Diplorickettsiaceae	+				un_AKYG1722	+		+
un_Elev-16S-1166	+				un_Anaerolineaceae	+		+
un_Fimbriimonadaceae	+				un_Ardenticatenaceae	+	+
un_Fodinicurvataceae	+				un_Armatimonadota	+
un_Frankiales	+				un_Bacteria	+		+
un_Gaiellales			+		un_bacteriap25	+		+
un_Geminicoccaceae			+		un_BD7-11	+
un_Gemmataceae	+				un_BIrii41
un_Gemmatimonadaceae	+		+		un_Caldilineaceae	+
un_Gitt-GS-136			+		un_Caulobacteraceae		+
un_Hydrogenispora			+		un_CCD24			+
un_Chitinophagaceae	+				un_Comamonadaceae
un_Ilumatobacteraceae			+		un_Cyclobacteriaceae	+		+
un_IMCC26256	+		+		un_Desulfobacterota
un_Intrasporangiaceae	+		+		un_Diplorickettsiaceae		+
un_JG30-KF-CM45			+		un_Elev-16S-1166	+
un_JG30-KF-CM66			+		un_Fimbriimonadaceae	+	+
un_KD4-96	+		+		un_Fodinicurvataceae	+	+
un_KF-JG30-C25			+		un_Frankiales	+		+
un_Lachnospiraceae			+		un_Gaiellales			+
un_Limnochordaceae			+		un_Geminicoccaceae			+
un_Longimicrobiaceae	+				un_Gemmataceae	+		+
un_MB-A2-108			+		un_Gemmatimonadaceae	+		+
un_Methyloligellaceae			+		un_Gitt-GS-136			+
un_Micromonosporaceae			+		un_Hydrogenispora			+
un_Microscillaceae	+				un_Chitinophagaceae
un_Microtrichales			+		un_Ilumatobacteraceae			+
un_mle1-27	+				un_IMCC26256			+
un_Myxococcaceae	+				un_Intrasporangiaceae
un_NB1-j			+		un_JG30-KF-CM45			+
un_Nitrososphaeraceae			+		un_JG30-KF-CM66			+
un_Paludibaculum			+		un_KD4-96	+		+
un_Pedosphaeraceae	+				un_KF-JG30-C25		+
un_Planctomycetales	+		+		un_Lachnospiraceae			+
un_PLTA13			+		un_Limnochordaceae			+
un_Rhizobiaceae			+		un_Longimicrobiaceae			+
un_Rhizobiales			+		un_MB-A2-108			+
un_Rhodanobacteraceae	+				un_Methyloligellaceae			+
un_Rhodospirillales	+				un_Micromonosporaceae			+
un_Rhodothermaceae	+				un_Microscillaceae	+
un_Rokubacteriales			+		un_Microtrichales			+
un_Roseiflexaceae	+				un_mle1-27	+
un_S0134	+		+		un_Myxococcaceae	+		+
un_S085	+		+		un_NB1-j			+
un_Saccharimonadales			+		un_Nitrososphaeraceae			+
un_Sandaracinaceae	+				un_Obscuribacteraceae	+
un_Saprospiraceae	+				un_Paludibaculum		+
un_SBR1031	+				un_Pedosphaeraceae	+
un_SC-I-84			+		un_Planctomycetales	+	+
un_Sericytochromatia	+				un_PLTA13			+
un_Solimonadaceae	+				un_Rhizobiaceae		+
un_Sphingomonadaceae	+				un_Rhizobiales	+		+
un_Steroidobacteraceae			+		un_Rhizobiales_IncertaeSedis	+
un_Streptosporangiales		+	+		un_Rhodanobacteraceae	+	+
un_Sutterellaceae			+		un_Rhodospirillales
un_Thermoleophilia			+		un_Rhodothermaceae	+
un_TK10	+		+		un_Rokubacteriales			+
un_TRA3-20	+				un_Roseiflexaceae	+	+
un_TX1A-33	+				un_S0134			+
un_Vampirovibrionaceae		+			un_S085			+
un_Vermiphilaceae	+				un_Saccharimonadales		+
un_Vicinamibacteraceae	+				un_Sandaracinaceae	+
un_Vicinamibacterales	+		+		un_Saprospiraceae	+
un_WD2101	+				un_SBR1031	+
un_WX65			+		un_SC-I-84			+
un_Xanthobacteraceae	+		+		un_Sericytochromatia	+
YC-ZSS-LKJ147	+				un_Solimonadaceae		+
					un_Sphingomonadaceae		+
					un_Steroidobacteraceae			+
					un_Streptosporangiales			+
					un_Sutterellaceae			+
					un_Thermoleophilia			+
					un_TK10	+		+
					un_TRA3-20	+		+
					un_TX1A-33		+
					un_Vampirovibrionaceae	+
					un_Vermiphilaceae	+
					un_Vicinamibacteraceae	+		+
					un_Vicinamibacterales	+		+
					un_WD2101	+
					un_WX65			+
					un_Xanthobacteraceae	+		+
					YC-ZSS-LKJ147	+
List of bacterial genera showing significantly increased relative abundance in specific compartments and experimental conditions based on redundancy analysis (RDA; p < 0.05). The table also highlights taxa whose abundance was significantly influenced by microbial community fractionation, indicating sensitivity to reductions in inoculum complexity.
